# Supplementary material for: A systematic literature review of the clinical and socioeconomic burden of bronchiectasis
Source: Eur Respir Rev. 2024 Sep 4;33(173):240049. doi: 10.1183/16000617.0049-2024 (PMC11372470; doi:10.1183/16000617.0049-2024)
Supplement: Supplementary file 2 [file ERR-0049-2024.SUPPLEMENT.xlsx]

## Sheet: Primary article extraction
Original article number	New number	Title	Authors	Citation	Burden	Reason for inclusion	Downloaded	Need to purchace	Data extracted	Notes for Laura
52	52.1	Effects of long-term azithromycin therapy on airway oxidative stress markers in non-cystic fibrosis bronchiectasis	Diego, A. D., Milara, J., Martinez-Moragón, E., Palop, M., León, M., & Cortijo, J.	Respirology, 2013, 18(7), 1056–1062. https://doi.org/10.1111/resp.12130				Y (LC)
52	52.2	Effect of azithromycin maintenance treatment on infectious exacerbations among patients with non-cystic fibrosis bronchiectasis: the BAT randomized controlled trial	Altenburg, J., de Graaff, C. S., Stienstra, Y., Sloos, J. H., van Haren, E. H., Koppers, R. J., van der Werf, T. S., & Boersma, W. G.	JAMA, 2013, 309(12), 1251–1259. https://doi.org/10.1001/jama.2013.1937	Clinical/Humanistic/Economic	Baseline data on aetiology, exacebations, SGRQ, infection and treatments	Y (LC)		Y (LC)
52	52.3	Azithromycin for prevention of exacerbations in non-cystic fibrosis bronchiectasis (EMBRACE): a randomised, double-blind, placebo-controlled trial	Wong, C., Jayaram, L., Karalus, N., Eaton, T., Tong, C., Hockey, H., Milne, D., Fergusson, W., Tuffery, C., Sexton, P., Storey, L., & Ashton, T.	Lancet (London, England), 2012, 380(9842), 660–667. https://doi.org/10.1016/S0140-6736(12)60953-2				Y (LC)
53	53.1	Effect of N-acetylcysteine on exacerbations of bronchiectasis (BENE): a randomized controlled trial	Qi, Q., Ailiyaer, Y., Liu, R. et al.	Respir Res 20, 73 (2019). https://doi.org/10.1186/s12931-019-1042-x	Clinical/Humanistic	Baseline data on mMRC, CAT, sputum, aetiology, infection, treatments, lung function, exacerbations and BSI	Y (LC)		Y (LC)
53	53.2	Phase 3 randomized study of the efficacy and safety of inhaled dry powder mannitol for the symptomatic treatment of non-cystic fibrosis bronchiectasis.	Bilton, D., Daviskas, E., Anderson, S. D., Kolbe, J., King, G., Stirling, R. G., Thompson, B. R., Milne, D., Charlton, B., & B301 Investigators	Chest, 2013, 144(1), 215–225. https://doi.org/10.1378/chest.12-1763				Y (LC)
53	53.3	Inhaled mannitol for non-cystic fibrosis bronchiectasis: a randomised, controlled trial	Bilton D, Tino G, Barker AF for the B-305 Study Investigators	Thorax 2014;69:1073-1079.	Clinical/Humanistic/Economic	Baseline data on lung function, exacerbations, sputum, SGRQ, infection and aetiology	Y (LC)		Y (LC)
53	53.4	Nebulised 7% hypertonic saline improves lung function and quality of life in bronchiectasis	Kellett, F., & Robert, N. M.	Respiratory medicine, 2011, 105(12), 1831–1835. https://doi.org/10.1016/j.rmed.2011.07.019	Clinical	Baseline data on lung function and exacerbations	Y (LC)		Y (LC)
53	53.5	The long term effect of inhaled hypertonic saline 6% in non-cystic fibrosis bronchiectasis	Nicolson, C. H., Stirling, R. G., Borg, B. M., Button, B. M., Wilson, J. W., & Holland, A. E.	Respiratory medicine, 2012, 106(5), 661–667. https://doi.org/10.1016/j.rmed.2011.12.021	Clinical/Humanistic/Economic	Baseline data on lung function, exacerbations and previous physiotherapy	Y (LC)		Y (LC)
54	54.1	Ciprofloxacin dry powder for inhalation in non-cystic fibrosis bronchiectasis: a phase II randomised study	Wilson, R., Welte, T., Polverino, E., De Soyza, A., Greville, H., O'Donnell, A., Alder, J., Reimnitz, P., & Hampel, B.	The European respiratory journal, 2013, 41(5), 1107–1115. https://doi.org/10.1183/09031936.00071312	Clinical	Baseline data on lung function, exacerbations, infection	Y (LC)		Y (LC)
54	54.2	RESPIRE 2: a phase III placebo-controlled randomised trial of ciprofloxacin dry powder for inhalation in non-cystic fibrosis bronchiectasis	Aksamit, T., Anthony De Soyza, Tiemo-Joerg Bandel, Margarita Criollo, J. Stuart Elborn, Elisabeth Operschall, Eva Polverino, Katrin Roth, Kevin L. Winthrop, Robert Wilson	European Respiratory Journal 2018 51: 1702053; DOI: 10.1183/13993003.02053-2017	Clinical/Humanistic/Economic	Baseline data on aetiology, lung function, exacerbations, hospitalisations, infection, SGRQ, QOL-B and treatment	Y (LC)		Y (LC)
54	54.3	Inhaled, dual release liposomal ciprofloxacin in non-cystic fibrosis bronchiectasis (ORBIT-2): a randomised, double-blind, placebo-controlled trial	Serisier, D. J., Bilton, D., De Soyza, A., Thompson, P. J., Kolbe, J., Greville, H. W., Cipolla, D., Bruinenberg, P., Gonda, I., & ORBIT-2 investigators	Thorax, 2013, 68(9), 812–817. https://doi.org/10.1136/thoraxjnl-2013-203207	Clinical/Economic	Baseline data on lung function, infection, comorbidities and treatments	Y (LC)		Y (LC)
63	63.1	Strong and consistent associations of precedent chronic rhinosinusitis with risk of non-cystic fibrosis bronchiectasis	Schwartz, B. S., Al-Sayouri, S. A., Pollak, J. S., Hirsch, A. G., Kern, R., Tan, B., Kato, A., Schleimer, R. P., & Peters, A. T.	The Journal of allergy and clinical immunology, 2022, 150(3), 701–708.e4. https://doi.org/10.1016/j.jaci.2022.03.006				Y (LC)
65	65.1	Coronary Artery Calcification on Thoracic Computed Tomography Is an Independent Predictor of Mortality in Patients With Bronchiectasis	Williams, Michelle C., van Beek, Edwin J.R., Hill, Adam T., Murchison, John T.	Journal of Thoracic Imaging 36(3):p 166-173, May 2021. DOI: 10.1097/RTI.0000000000000553				Y (LC)
65	65.2	Arterial stiffness in adults with steady-state bronchiectasis: association with clinical indices and disease severity	Gao, Yh., Cui, Jj., Wang, Ly. et al.	Respir Res 19, 86 (2018). https://doi.org/10.1186/s12931-018-0790-3	Clinical/Economic	Baseline data on lung function, MMRC, exacerbations, hospital admissions, infection, aetiology, comorbidities, BSI (with comparison to health contols); associations between BE and CV risk factors	Y (LC)		Y (LC)	Assocaitions
65	65.3	Subclinical atherosclerosis in adults with steady-state bronchiectasis: A case-control study.	Gao, Y. H., Liu, S. X., Cui, J. J., Wang, L. Y., Yin, K. Q., Wang, L., Ding, S. Y., Guan, W. J., & Zhang, G. J.	Respiratory medicine, 2018, 134, 110–116. https://doi.org/10.1016/j.rmed.2017.11.024	Clinical/Economic	Baseline data on lung function, exacerbations, mMRC, hospital admissions, infection, aetiology, BSI, comorbidites (with comparison to healthy controls); associations between BE and CV risk factors	Y (LC)		Same baseline data as 65.2
65	65.4	Effect of Bronchodilator and Steroid Use on Heart Disease and Stroke Risks in a Bronchiectasis-Chronic Obstructive Pulmonary Disease Overlap Cohort: A Propensity Score Matching Study.	Yeh, J. J., Yang, Y. C., Hsu, C. Y., & Kao, C. H.	Frontiers in pharmacology, 2019, 10, 1409. https://doi.org/10.3389/fphar.2019.01409	Clinical/Economic	Baseline data on comorbidites and treatments in patients with BE-COPD overlap	Y (LC)		Y (LC)	Assocaitions
65	65.5	Increased risk of acute coronary syndrome in patients with bronchiectasis: A population-based cohort study	Hung, C-T, Li, S-F, Chung, W-S	Respirology. 2018; 23: 828– 834. https://doi.org/10.1111/resp.13298	Clinical	Baseline data on comorbidities (comparison to controls); association between acute coronary syndrome and BE	Y (LC)		Y (LC)	Assocaitions
65	65.6	Cardiovascular Outcomes after a Respiratory Tract Infection among Adults with Non–Cystic Fibrosis Bronchiectasis: A General Population–based Study	Navaratnam, V., Root, A. A., Douglas, I., Smeeth, L., Hubbard, R. B., & Quint, J. K.	Annals of the American Thoracic Society, 2018, 15(3), 315–321. https://doi.org/10.1513/AnnalsATS.201706-488OC	Clinical	Baseline data on infections; risk of cardiovascular outcomes after a respiratory tract infection	Y (LC)
65	65.7	Bronchiectasis and increased risk of ischemic stroke: a nationwide population-based cohort study	Chen, Y. F., Lin, H. H., Lin, C. S., Turbat, B., Wang, K. A., & Chung, W. S.	International journal of chronic obstructive pulmonary disease, 2017. 12, 1375–1383. https://doi.org/10.2147/COPD.S126102	Clinical	Baseline data on comorbidities; association between stroke and BE	Y (LC)
65	65.8	Bronchiectasis and the risk of cardiovascular disease: a population-based study	Navaratnam V, Millett ERC, Hurst JR, et al	Thorax 2017;72:161-166; http://dx.doi.org/10.1136/thoraxjnl-2015-208188	Clinical	Baseline data on comorbidities (comparison to controls); association between CHD/stroke and BE	Y (LC)
65	65.9	Correlates and assessment of excess cardiovascular risk in bronchiectasis	Aarash D. Saleh, Bessie Kwok, Jeremy S. Brown, John R. Hurst	European Respiratory Journal 2017 50: 1701127; DOI: 10.1183/13993003.01127-2017	Clinical/Economic	Baseline data on aetiology, treatment, lung function, exacerbations, MRC, BSI	Y (LC)
65	65.10	Clinical impact of cardiovascular disease on patients with bronchiectasis	Chen, S., Qiu, A., Tao, Z. et al.	BMC Pulm Med 20, 101 (2020). https://doi.org/10.1186/s12890-020-1137-7	Clinical	Baseline data on symptoms, infection, comorbidities	Y (LC)
65	65.11	Cardiovascular Events During and After Bronchiectasis Exacerbations and Long-term Mortality	Méndez, R., Feced, L., Alcaraz-Serrano, V., González-Jiménez, P., Bouzas, L., Alonso, R., Martínez-Dolz, L., Hervás, D., Fernández-Barat, L., Torres, A., & Menéndez, R	Chest, 2022, 161(3), 629–636. https://doi.org/10.1016/j.chest.2021.10.013				Y (LC)
66	66.1	Clinical phenotypes in adult patients with bronchiectasis	Stefano Aliberti, Sara Lonni, Simone Dore, Melissa J. McDonnell, Pieter C. Goeminne, Katerina Dimakou, Thomas C. Fardon, Robert Rutherford, Alberto Pesci, Marcos I. Restrepo, Giovanni Sotgiu, James D. Chalmers	European Respiratory Journal 2016 47: 1113-1122; DOI: 10.1183/13993003.01899-2015	Clinical/Economic	Baseline data on aetiology, disease severity (BSI, FACED), symptoms, exacerbations, hospitalisations, lung function, infection, treatments	Y (LC)
67	67.1	Adult Patients With Bronchiectasis: A First Look at the US Bronchiectasis Research Registry	Aksamit, T. R., O'Donnell, A. E., Barker, A., Olivier, K. N., Winthrop, K. L., Daniels, M. L. A., Johnson, M., Eden, E., Griffith, D., Knowles, M., Metersky, M., Salathe, M., Thomashow, B., Tino, G., Turino, G., Carretta, B., Daley, C. L., & Bronchiectasis Research Registry Consortium	Chest, 2017, 151(5), 982–992. https://doi.org/10.1016/j.chest.2016.10.055	Clinical/Economic	Baseline data on comorbidites, exacerbations, symptoms, lung function, infection and treatment	Y (LC)		Y (LC)
68	68.1	Characterization of the severity of dyspnea in patients with bronchiectasis: correlation with clinical, functional, and tomographic aspects	Nucci, M. C. N. M., Fernandes, F. L. A., Salge, J. M., Stelmach, R., Cukier, A., & Athanazio, R.	Jornal brasileiro de pneumologia, 2020, 46(5), e20190162. https://doi.org/10.36416/1806-3756/e20190162	Clinical/Economic	Baseline data on dyspnoea, exacerbations, infection, treatments, aetiology, lung function, disease severity (BSI, E-FACED)	Y (LC)		Y (LC)
69	69.1	Coexistence of bronchiectasis and rheumatoid arthritis: revisited	Wilczynska, M. M., Condliffe, A. M., & McKeon, D. J.	Respiratory care, 2013, 58(4), 694–701. https://doi.org/10.4187/respcare.01857	Clinical	Prevalence of RA in BE, comparison of infection, lung function and mortality between patients with BE and RA compared to BE and RA alone	Y (LC)
70	70.1	Asthma and bronchiectasis exacerbation	Bei Mao, Jia-Wei Yang, Hai-Wen Lu, Jin-Fu Xu	European Respiratory Journal 2016 47: 1680-1686; DOI: 10.1183/13993003.01862-2015	Clinical	Baseline data on sputum, infection, lung function in BE patients with and without asthma; factors associated with exacerbations	Y (LC)
70	70.2	An analysis of etiology, causal pathogens, imaging patterns, and treatment of Japanese patients with bronchiectasis	Kadowaki, T., Yano, S., Wakabayashi, K., Kobayashi, K., Ishikawa, S., Kimura, M., & Ikeda, T.	Respiratory investigation, 2015, 53(1), 37–44. https://doi.org/10.1016/j.resinv.2014.09.004				Y (LC)
70	70.3	Etiology of Non-Cystic Fibrosis Bronchiectasis in Adults and Its Correlation to Disease Severity	Lonni, S., Chalmers, J. D., Goeminne, P. C., McDonnell, M. J., Dimakou, K., De Soyza, A., Polverino, E., Van de Kerkhove, C., Rutherford, R., Davison, J., Rosales, E., Pesci, A., Restrepo, M. I., Torres, A., & Aliberti, S.	Annals of the American Thoracic Society, 2015, 12(12), 1764–1770. https://doi.org/10.1513/AnnalsATS.201507-472OC	Clinical	Data on symptoms, exacerbations, lung function, infection, BSI and aetiology; assocaitions between aetiology and diseases severity	Y (LC)		Y (LC)
70	70.4	The effects of bronchiectasis on asthma exacerbation	Kang, H. R., Choi, G. S., Park, S. J., Song, Y. K., Kim, J. M., Ha, J., Lee, Y. H., Lee, B. H., Kim, S. H., & Lee, J. H.	Tuberculosis and respiratory diseases, 2014, 77(5), 209–214. https://doi.org/10.4046/trd.2014.77.5.209	Clinical/Economic	Lung function, exacerbations, ER visits and hospitalisations in patients with asthma and BE versus asthma alone	Y (LC)
70	70.5	Bronchiectasis in severe asthma: Clinical features and outcomes	Coman, I., Pola-Bibián, B., Barranco, P., Vila-Nadal, G., Dominguez-Ortega, J., Romero, D., Villasante, C., & Quirce, S.	Annals of allergy, asthma & immunology, 2018, 120(4), 409–413. https://doi.org/10.1016/j.anai.2018.02.016				Y (LC)
71	71.1	Bronchiectasis in indigenous and non-indigenous residents of Australia and New Zealand	Blackall, S. R., Hong, J. B., King, P., Wong, C., Einsiedel, L., Rémond, M. G. W., Woods, C., & Maguire, G. P.	Respirology, 2018, 23(8), 743–749. https://doi.org/10.1111/resp.13280				Y (LC)
71	71.2	Eight-weekly intravenous antibiotics is beneficial in severe bronchiectasis	Mandal, P., Sidhu, M. K., Donaldson, L. S., Chalmers, J. D., Smith, M. P., Turnbull, K., Scott, J., & Hill, A. T.	QJM, 2013, 106(1), 27–33. https://doi.org/10.1093/qjmed/hcs173	Clinical/Humanistic/Economic	Baseline data on lung function, ISWT, hospital admissions, treatments	Y (LC)
71	71.3	Short- and long-term antibiotic treatment reduces airway and systemic inflammation in non-cystic fibrosis bronchiectasis	Chalmers, J. D., Smith, M. P., McHugh, B. J., Doherty, C., Govan, J. R., & Hill, A. T.	American journal of respiratory and critical care medicine, 2012, 186(7), 657–665. https://doi.org/10.1164/rccm.201203-0487OC	Clinical	Baseline data on lung function, aetiology, infection	Y (LC)		Y (LC)
71	71.4	Comparison of two prognostic scores (BSI and FACED) in a Spanish cohort of adult patients with bronchiectasis and improvement of the FACED predictive capacity for exacerbations	Rosales-Mayor, E., Polverino, E., Raguer, L., Alcaraz, V., Gabarrus, A., Ranzani, O., Menendez, R., & Torres, A.	PloS one, 2017, 12(4), e0175171. https://doi.org/10.1371/journal.pone.0175171	Clinical/Economic	Baseline data on comorbidites, infection, exacerbations, lung function, aetiology, treatments, severity score (FACED, BS)	Y (LC)		Y (LC)
73	73.1	Comorbidities and the risk of mortality in patients with bronchiectasis: an international multicentre cohort study	McDonnell, M. J., Aliberti, S., Goeminne, P. C., Restrepo, M. I., Finch, S., Pesci, A., Dupont, L. J., Fardon, T. C., Wilson, R., Loebinger, M. R., Skrbic, D., Obradovic, D., De Soyza, A., Ward, C., Laffey, J. G., Rutherford, R. M., & Chalmers, J. D.	The Lancet. Respiratory medicine, 2016, 4(12), 969–979. https://doi.org/10.1016/S2213-2600(16)30320-4	Clinical/Economic	Baseline data on MRC, exacerbations, hospitalisation, lung function, infection, comorbidites and mortality	Y (LC)		Y (LC)	Assocaitions
73	73.2	Increased disease severity and mortality associated with the Bronchiectasis-GORD phenotype	Melissa McDonnell, O'Mahony Michael, Breen David, O'Regan Anthony, Rutherford Robert	European Respiratory Journal 2015 46: PA366; DOI: 10.1183/13993003.congress-2015.PA366	Clinical	Comparison between patients with BE with and without GORD	Y (LC)		Y (LC)
73	73.3	Hiatal hernias are correlated with increased severity of non-cystic fibrosis bronchiectasis	McDonnell, M.J., Ahmed, M., Das, J., Ward, C., Mokoka, M., Breen, D.P., O'Regan, A., Gilmartin, J.J., Bruzzi, J. and Rutherford, R.M.	Respirology, 2015, 20: 749-757. https://doi.org/10.1111/resp.12522				Y (LC)
73	73.4	Proximal and distal gastro-oesophageal reflux in chronic obstructive pulmonary disease and bronchiectasis	Lee, A. L., Button, B. M., Denehy, L., Roberts, S. J., Bamford, T. L., Ellis, S. J., Mu, F. T., Heine, R. G., Stirling, R. G., & Wilson, J. W.	Respirology, 2014, 19(2), 211–217. https://doi.org/10.1111/resp.12182				Y (LC)
73	73.5	Symptoms of airway reflux predict exacerbations and quality of life in bronchiectasis	Mandal, P., Morice, A. H., Chalmers, J. D., & Hill, A. T.	Respiratory medicine, 2013, 107(7), 1008–1013. https://doi.org/10.1016/j.rmed.2013.04.006	Clinical/Humanistic	Baseline data on lung function, infection, exaceberations, LCQ in patients with BE with and without relux	Y (LC)
73	73.6	Upright Positive Expiratory Pressure Therapy and Exercise: Effects on Gastroesophageal Reflux in COPD and Bronchiectasis	Annemarie L Lee, Linda Denehy, John W Wilson, Stuart Roberts, Robert G Stirling, Ralf G Heine and Brenda M Button	Respiratory Care September 2012, 57 (9) 1460-1467; DOI: https://doi.org/10.4187/respcare.01498	Clinical/Humanistic	Baseline data on lung functio	Y (LC)		Y (LC)
74	74.1	The bronchiectasis severity index. An international derivation and validation study	Chalmers, J. D., Goeminne, P., Aliberti, S., McDonnell, M. J., Lonni, S., Davidson, J., Poppelwell, L., Salih, W., Pesci, A., Dupont, L. J., Fardon, T. C., De Soyza, A., & Hill, A. T.	American journal of respiratory and critical care medicine, 2014, 189(5), 576–585. https://doi.org/10.1164/rccm.201309-1575OC	Clinical/Humanistic/Economic	Baseline data on aetiology, comorbidities, lung function, exacerbations, hospitalisations, MRC, infection; associations between aetiology/comorbidities and moraltiy rate, hopsitalisations, exacerbations and SGRQ	Y (LC)
74	74.2	Multidimensional approach to non-cystic fibrosis bronchiectasis: the FACED score	Miguel Á. Martínez-García, Javier de Gracia, Monserrat Vendrell Relat, Rosa-Maria Girón, Luis Máiz Carro, David de la Rosa Carrillo, Casilda Olveira	European Respiratory Journal 2014 43: 1357-1367; DOI: 10.1183/09031936.00026313	Clinical/Humanistic/Economic	Baseline data on aetiology, sputum, lung function, infection, treatment, mortality	Y (LC)		Y (LC)	Assocaitions
74	74.3	Predicting mortality in bronchiectasis using bronchiectasis severity index and FACED scores: a 19-year cohort study	Huw C. Ellis, Steven Cowman, Michele Fernandes, Robert Wilson, Michael R. Loebinger	European Respiratory Journal 2016 47: 482-489; DOI: 10.1183/13993003.01312-2015	Clinical/Economic	Baseline data on exacerbations, hospitalisations, MRC, infection, aetiology, disease severity (BSI, FACED)	Y (LC)		Y (LC)	Assocaitions
74	74.4	Inhaled colistin in patients with bronchiectasis and chronic Pseudomonas aeruginosa infection	Haworth, C. S., Foweraker, J. E., Wilkinson, P., Kenyon, R. F., & Bilton, D.	American journal of respiratory and critical care medicine, 2014, 189(8), 975–982. https://doi.org/10.1164/rccm.201312-2208OC	Clinical/Economic	Baseline data on lung function and sputum	Y (LC)		Y (LC)
74	74.5	Aztreonam for inhalation solution in patients with non-cystic fibrosis bronchiectasis (AIR-BX1 and AIR-BX2): two randomised double-blind, placebo-controlled phase 3 trials	Barker, A. F., O'Donnell, A. E., Flume, P., Thompson, P. J., Ruzi, J. D., de Gracia, J., Boersma, W. G., De Soyza, A., Shao, L., Zhang, J., Haas, L., Lewis, S. A., Leitzinger, S., Montgomery, A. B., McKevitt, M. T., Gossage, D., Quittner, A. L., & O'Riordan, T. G.	The Lancet. Respiratory medicine, 2014, 2(9), 738–749. https://doi.org/10.1016/S2213-2600(14)70165-1				Y (LC)
74	74.6	Azithromycin for prevention of exacerbations in non-cystic fibrosis bronchiectasis (EMBRACE): a randomised, double-blind, placebo-controlled tria	Wong, C., Jayaram, L., Karalus, N., Eaton, T., Tong, C., Hockey, H., Milne, D., Fergusson, W., Tuffery, C., Sexton, P., Storey, L., & Ashton, T.	Lancet, 2012, 380(9842), 660–667. https://doi.org/10.1016/S0140-6736(12)60953-2				Y (LC)
74	74.7	Effect of Azithromycin Maintenance Treatment on Infectious Exacerbations Among Patients With Non–Cystic Fibrosis Bronchiectasis: The BAT Randomized Controlled Trial	Altenburg J, de Graaff CS, Stienstra Y, et al.	JAMA. 2013;309(12):1251–1259. doi:10.1001/jama.2013.1937	Clinical/Humanistic/Economic	Baseline data on aetiology, exacerbations, lung function, infection, SGRQ, treatments	Y (LC)		Y (LC)
74	74.8	Effect of long-term, low-dose erythromycin on pulmonary exacerbations among patients with non-cystic fibrosis bronchiectasis: the BLESS randomized controlled trial	Serisier, D. J., Martin, M. L., McGuckin, M. A., Lourie, R., Chen, A. C., Brain, B., Biga, S., Schlebusch, S., Dash, P., & Bowler, S. D.	JAMA, 2013, 309(12), 1260–1267. https://doi.org/10.1001/jama.2013.2290	Clinical/Humanistic/Economic	Baseline data on lung function, infection, exacerbations, sputum, SGRQ, LCQ, 6MWT, treatments and comorbidites	Y (LC)		Y (LC)
74	74.9	Atorvastatin as a stable treatment in bronchiectasis: a randomised controlled trial	Mandal, P., Chalmers, J. D., Graham, C., Harley, C., Sidhu, M. K., Doherty, C., Govan, J. W., Sethi, T., Davidson, D. J., Rossi, A. G., & Hill, A. T.	The Lancet. Respiratory medicine, 2014, 2(6), 455–463. https://doi.org/10.1016/S2213-2600(14)70050-5	Clinical/Humanistic/Economic	Baseline data on aetiology, comorbidites, lung function, infection, treatment and LCQ	Y (LC)		Y (LC)
74	74.10	A Randomized Controlled Trial of Atorvastatin in Patients With Bronchiectasis Infected With Pseudomonas Aeruginosa: A Proof of Concept Study	Bedi, P., Chalmers, J. D., Graham, C., Clarke, A., Donaldson, S., Doherty, C., Govan, J. R. W., Davidson, D. J., Rossi, A. G., & Hill, A. T.	Chest, 2017, 152(2), 368–378. https://doi.org/10.1016/j.chest.2017.05.017	Clinical/Economic	Baseline data on BSI, aetiology, lung function, infection, comorbidites and treatments	Y (LC)		Y (LC)
74	74.11	Long-term benefits of airway clearance in bronchiectasis: a randomised placebo-controlled trial	Gerard Muñoz, Javier de Gracia, Maria Buxó, Antonio Alvarez, Montserrat Vendrell	European Respiratory Journal 2018 51: 1701926; DOI: 10.1183/13993003.01926-2017	Clinical/Economic	Baseline data on aetiology, sputum, infection, lung function, SGRQ, LCQ, 6MWT, mMRCh, disease severity (BSI and FACED) and treatment	Y (LC)		Y (LC)
76	76.1	Multidimensional severity assessment in bronchiectasis: an analysis of seven European cohorts	McDonnell, M. J., Aliberti, S., Goeminne, P. C., Dimakou, K., Zucchetti, S. C., Davidson, J., Ward, C., Laffey, J. G., Finch, S., Pesci, A., Dupont, L. J., Fardon, T. C., Skrbic, D., Obradovic, D., Cowman, S., Loebinger, M. R., Rutherford, R. M., De Soyza, A., & Chalmers, J. D.	Thorax, 2016, 71(12), 1110–1118. https://doi.org/10.1136/thoraxjnl-2016-208481	Clinical/Humanistic/Economic	Data on disease severity (BSI and FACED), lung function, infection, MRC, exacerbations, hospitalisations, treatments, mortality, LCQ and 6MWT	Y (LC)
76	76.2	The development and validation of the Bronchiectasis Health Questionnaire	Spinou, A., Siegert, R. J., Guan, W. J., Patel, A. S., Gosker, H. R., Lee, K. K., Elston, C., Loebinger, M. R., Wilson, R., Garrod, R., & Birring, S. S.	The European respiratory journal, 2017, 49(5), 1601532. https://doi.org/10.1183/13993003.01532-2016	Clinical/Humanistic/Economic	Baseline data on aetiology, lung function, infection, exacerbations, hospitalisations,, comorbidites, symptoms and SGRQ	Y (LC)		Y (LC)
76	76.3	The Objective Assessment of Cough Frequency in Bronchiectasis	Spinou, A., Lee, K. K., Sinha, A., Elston, C., Loebinger, M. R., Wilson, R., Chung, K. F., Yousaf, N., Pavord, I. D., Matos, S., Garrod, R., & Birring, S. S.	Lung, 2017, 195(5), 575–585. https://doi.org/10.1007/s00408-017-0038-x	Clinical/Humanistic	Baseline data on lung function, infection, symptoms, SGRQ and BHQ	Y (LC)		Y (LC)	Associations
76	76.4	Phase II study of a neutrophil elastase inhibitor (AZD9668) in patients with bronchiectasis	Stockley, R., De Soyza, A., Gunawardena, K., Perrett, J., Forsman-Semb, K., Entwistle, N., & Snell, N	Respiratory medicine, 2013, 107(4), 524–533. https://doi.org/10.1016/j.rmed.2012.12.009	Clinical/Humanistic/Economic	Baseline data on sputum, treatments, lung function, symptoms and SCRQ-C score	Y (LC)		Y (LC)
81	81.1	Distinct "Immunoallertypes" of Disease and High Frequencies of Sensitization in Non-Cystic Fibrosis Bronchiectasis	Mac Aogáin, M., Tiew, P. Y., Lim, A. Y. H., Low, T. B., Tan, G. L., Hassan, T., Ong, T. H., Pang, S. L., Lee, Z. Y., Gwee, X. W., Martinus, C., Sio, Y. Y., Matta, S. A., Ong, T. C., Tiong, Y. S., Wong, K. N., Narayanan, S., Au, V. B., Marlier, D., Keir, H. R., … Chotirmall, S. H.	American journal of respiratory and critical care medicine, 2019, 199(7), 842–853. https://doi.org/10.1164/rccm.201807-1355OC	Clinical/Economic	Baseline data on aetiology, BSI, MRC, lung function, exacerbations, hospitalisations, infections and treatments	Y (LC)
86	86.1	Lung function, symptoms and inflammation during exacerbations of non-cystic fibrosis bronchiectasis: a prospective observational cohort study	Brill, S. E., Patel, A. R., Singh, R., Mackay, A. J., Brown, J. S., & Hurst, J. R.	Respiratory research, 2015, 16(1), 16. https://doi.org/10.1186/s12931-015-0167-9	Clinical/Humanistic/Economic	Baseline data on BSI, exacerbations, comorbidites, hospitalisations, infection, treatments, SGRQ and CAT; data on change in symptoms with exacerbation	Y (LC)		Y (LC)	Change in symptoms with exacerbation
86	86.2	Positive expiratory pressure therapy versus other airway clearance techniques for bronchiectasis	Lee, A. L., Burge, A. T., & Holland, A. E.	The Cochrane database of systematic reviews, 2017, 9(9), CD011699. https://doi.org/10.1002/14651858.CD011699.pub2		Systematic literature review - baseline data in studies included?	Y (LC)		Do we want ot include SLRs?
86	86.3	Airway clearance techniques for bronchiectasis	Lee, A. L., Burge, A., & Holland, A. E.	The Cochrane database of systematic reviews, 2013, (5), CD008351. https://doi.org/10.1002/14651858.CD008351.pub2		Systematic literature review - baseline data in studies included?	Y (LC)		Do we want ot include SLRs?
86	86.4	Short-term effects of three slow expiratory airway clearance techniques in patients with bronchiectasis: a randomised crossover trial	Herrero-Cortina, B., Vilaró, J., Martí, D., Torres, A., San Miguel-Pagola, M., Alcaraz, V., & Polverino, E	Physiotherapy, 2016, 102(4), 357–364. https://doi.org/10.1016/j.physio.2015.07.005				Y (LC)
86	86.5	Comparison of Quake and RC-Cornet for Airway Clearance in Bronchiectasis: A Randomized Crossover Trial	Amit Vyas, A., Alaparthi, G.K., Krishnan, S., Zulfeequer, & Acharya, V.	International journal of health sciences and research, 2012, vol 2, issue 6	Clinical/Economic	Baseline data on infection, medication and sputum	Y (LC)
86	86.6	Inhaled hyperosmolar agents for bronchiectasis	Hart, A., Sugumar, K., Milan, S. J., Fowler, S. J., & Crossingham, I	The Cochrane database of systematic reviews, 2014, (5), CD002996. https://doi.org/10.1002/14651858.CD002996.pub3		Systematic literature review - baseline data in studies included?	Y (LC)		Do we want ot include SLRs?
86	86.7	Mucolytics for bronchiectasis	Wilkinson, M., Sugumar, K., Milan, S. J., Hart, A., Crockett, A., & Crossingham, I.	The Cochrane database of systematic reviews, 2014, (5), CD001289. https://doi.org/10.1002/14651858.CD001289.pub2		Systematic literature review - baseline data in studies included?	Y (LC)		Do we want ot include SLRs?
86	86.8	Pulmonary Rehabilitation in Individuals With Non-Cystic Fibrosis Bronchiectasis: A Systematic Review	Lee, A. L., Hill, C. J., McDonald, C. F., & Holland, A. E.	Archives of physical medicine and rehabilitation, 2017, 98(4), 774–782.e1. https://doi.org/10.1016/j.apmr.2016.05.017		Systematic literature review - baseline data in studies included?		Y (LC)	Do we want ot include SLRs?
86	86.9	Pulmonary rehabilitation in patients with bronchiectasis: pulmonary function, arterial blood gases, and the 6-minute walk test.	van Zeller, M., Mota, P. C., Amorim, A., Viana, P., Martins, P., Gaspar, L., Hespanhol, V., & Gomes, I.	Journal of cardiopulmonary rehabilitation and prevention, 2012, 32(5), 278–283. https://doi.org/10.1097/HCR.0b013e3182631314				Y (LC)
86	86.10	Effects of pulmonary rehabilitation in bronchiectasis: A retrospective study	Ong H, Lee A, Hill C, Holland A, Denehy L	Chronic Respiratory Disease. 2011;8(1):21-30. doi:10.1177/1479972310391282	Clinical/Humanistic	Baseline data on lung function, 6MWD and CRQ	Y (LC)
86	86.11	Effects of Pulmonary Rehabilitation in Patients with Non-Cystic Fibrosis Bronchiectasis: A Retrospective Analysis of Clinical and Functional Predictors of Efficacy.	Zanini, A., Aiello, M., Adamo, D., Cherubino, F., Zampogna, E., Sotgiu, G., Chetta, A., & Spanevello, A.	Respiration; international review of thoracic diseases, 2015, 89(6), 525–533. https://doi.org/10.1159/000380771	Clinical	Baseline data on lung function and exacerbations	Y (LC)		Y (LC)
86	86.12	A pilot study of pulmonary rehabilitation and chest physiotherapy versus chest physiotherapy alone in bronchiectasis	P Mandal, M K Sidhu, L Kope, W Pollock, L M Stevenson, J L Pentland, K Turnbull, S Mac Quarrie, A T Hill	Respiratory medicine, 2012, 106(12), 1647–1654. https://doi.org/10.1016/j.rmed.2012.08.004	Clinical/Humanistic/Economic	Baseline data on treatments, infection, lung function, ISWT and EWT	Y (LC)
86	86.13	The short and long term effects of exercise training in non-cystic fibrosis bronchiectasis--a randomised controlled trial	Lee, A. L., Hill, C. J., Cecins, N., Jenkins, S., McDonald, C. F., Burge, A. T., Rautela, L., Stirling, R. G., Thompson, P. J., & Holland, A. E.	Respiratory research, 2014, 15(1), 44. https://doi.org/10.1186/1465-9921-15-44	Clinical/Humanistic	Baseline data on lung function, mMRC, 6MWD, ISWD, LCQ, CRDQ, HADS and exacerbations	Y (LC)		Y (LC)
86	86.14	Characterization of bronchiectasis in the elderly	Bellelli, G., Chalmers, J. D., Sotgiu, G., Dore, S., McDonnell, M. J., Goeminne, P. C., Dimakou, K., Skrbic, D., Lombi, A., Pane, F., Obradovic, D., Fardon, T. C., Rutherford, R. M., Pesci, A., & Aliberti, S.	Respiratory medicine, 2016, 119, 13–19. https://doi.org/10.1016/j.rmed.2016.08.008	Clinical/Humanistic	Data on BSI, comorbidities, symotims, MRC, lung function and SGRQ in younger adults older adults and in the elderly	Y (LC)
88	88.1	Annual direct medical costs of bronchiectasis treatment: Impact of severity, exacerbations, chronic bronchial colonization and chronic obstructive pulmonary disease coexistence	de la Rosa D, Martínez-Garcia M-A, Olveira C, Girón R, Máiz L, Prados C.	Chronic Respiratory Disease. 2016;13(4):361-371. doi:10.1177/1479972316643698	Clinical/Humanistic/Economic	Baseline data on comorbidites, sputum, dysponoea, FACED, mortality, lung function, aetiology, treatments, exacerbations; lots of economic data	Y (LC)
88	88.2	Factors associated with bronchiectasis in patients with COPD	Martínez-García, M. Á., Soler-Cataluña, J. J., Donat Sanz, Y., Catalán Serra, P., Agramunt Lerma, M., Ballestín Vicente, J., & Perpiñá-Tordera, M	Chest, 2011, 140(5), 1130–1137. https://doi.org/10.1378/chest.10-1758				Y (LC)
88	88.3	Prognostic value of bronchiectasis in patients with moderate-to-severe chronic obstructive pulmonary disease	Martínez-García, M. A., de la Rosa Carrillo, D., Soler-Cataluña, J. J., Donat-Sanz, Y., Serra, P. C., Lerma, M. A., Ballestín, J., Sánchez, I. V., Selma Ferrer, M. J., Dalfo, A. R., & Valdecillos, M. B.	American journal of respiratory and critical care medicine, 2013, 187(8), 823–831. https://doi.org/10.1164/rccm.201208-1518OC	Clinical/Humanistic/Economic	Baseline data on sputum. Comorbidites, depression and anxiety, treatments, MRC, infections, lung function, exacerbations, hospital admissions, mortality for patients with COPD with and without BE	Y (LC)
88	88.4	Bronchiectasis in COPD patients: more than a comorbidity?	Martinez-Garcia, M. A., & Miravitlles, M.	International journal of chronic obstructive pulmonary disease, 2017, 12, 1401–1411. https://doi.org/10.2147/COPD.S132961		Review - baseline data in studies included?	Y (LC)		Do we want to include reviews?
88	88.5	Clinical characteristics of patients with chronic obstructive pulmonary disease with comorbid bronchiectasis: a systemic review and meta-analysis	Ni, Y., Shi, G., Yu, Y., Hao, J., Chen, T., & Song, H.	International journal of chronic obstructive pulmonary disease, 2015, 10, 1465–1475. https://doi.org/10.2147/COPD.S83910		Systematic literature review - baseline data in studies included?	Y (LC)		Do we want ot include SLRs? Could use data from meta-analysis rather than indiviudal studies
88	88.6	Bronchiectasis as a Comorbidity of Chronic Obstructive Pulmonary Disease: A Systematic Review and Meta-Analysis	Du, Q., Jin, J., Liu, X., & Sun, Y.	PloS one, 2016, 11(3), e0150532. https://doi.org/10.1371/journal.pone.0150532		Systematic literature review - baseline data in studies included?	Y (LC)		Do we want ot include SLRs? Could use data from meta-analysis rather than indiviudal studies
88	88.7	Factors associated with bronchiectasis in patients with uncontrolled asthma; the NOPES score: a study in 398 patients	Padilla-Galo, A., Olveira, C., Fernández de Rota-Garcia, L., Marco-Galve, I., Plata, A. J., Alvarez, A., Rivas-Ruiz, F., Carmona-Olveira, A., Cebrian-Gallardo, J. J., & Martinez-Garcia, M. A.	Respiratory research, 2018, 19(1), 43. https://doi.org/10.1186/s12931-018-0746-7	Clinical/Economic	Baseline data on disease severity (BSI and FACED), dyspnoea, combibidities, ED visits, hospitalisations, sputum and treatment in patients with asthma with and without BE	Y (LC)
89	89.1	A randomized controlled trial of nebulized gentamicin in non-cystic fibrosis bronchiectasis	Murray, M. P., Govan, J. R., Doherty, C. J., Simpson, A. J., Wilkinson, T. S., Chalmers, J. D., Greening, A. P., Haslett, C., & Hill, A. T.	American journal of respiratory and critical care medicine, 2011, 183(4), 491–499. https://doi.org/10.1164/rccm.201005-0756OC	Clinical/Humanistic/Economic	Baseline data on treatments, aetiology, infection, sputum, lung function, ISWD, LCQ and SGRQ	Y (LC)
92	92.1	Longitudinal pulmonary function of childhood bronchiectasis and comparison with cystic fibrosis	Twiss, J., Stewart, A. W., & Byrnes, C. A.	Thorax, 2006, 61(5), 414–418. https://doi.org/10.1136/thx.2005.047332	Clinical	Data on aetiology, infection, lung function; comparison with CF	Y (LC)
98	98.1	Characterisation of the onset and presenting clinical features of adult bronchiectasis	King, P. T., Holdsworth, S. R., Freezer, N. J., Villanueva, E., & Holmes, P. W.	Respiratory medicine, 2006, 100(12), 2183–2189. https://doi.org/10.1016/j.rmed.2006.03.012	Clinical	Data on symptoms, lung function, infection and aetiology	Y (LC)
98	98.2	Sputum colour: a useful clinical tool in non-cystic fibrosis bronchiectasis	Murray, M. P., Pentland, J. L., Turnbull, K., MacQuarrie, S., & Hill, A. T.	The European respiratory journal, 2009, 34(2), 361–364. https://doi.org/10.1183/09031936.00163208	Clinical	Baseline data on lung function and SGRQ by mucous colour	Y (LC)
98	98.3	Aetiology in adult patients with bronchiectasis	Shoemark, A., Ozerovitch, L., & Wilson, R.	Respiratory medicine, 2007, 101(6), 1163–1170. https://doi.org/10.1016/j.rmed.2006.11.008	Clinical	Data on aetiology	Y (LC)
98	98.4	Validation of the Leicester Cough Questionnaire in non-cystic fibrosis bronchiectasis	Murray, M. P., Turnbull, K., MacQuarrie, S., Pentland, J. L., & Hill, A. T.	The European respiratory journal, 2009, 34(1), 125–131. https://doi.org/10.1183/09031936.00160508	Clinical/Humanistic	Baseline data on lung fuction, infection and exacerbations; data on aetiology and SGRQ	Y (LC)
98	98.5	Quality of Life Questionnaire-Bronchiectasis: final psychometric analyses and determination of minimal important difference scores	Quittner, A. L., O'Donnell, A. E., Salathe, M. A., Lewis, S. A., Li, X., Montgomery, A. B., O'Riordan, T. G., & Barker, A. F.	Thorax, 2015, 70(1), 12–20. https://doi.org/10.1136/thoraxjnl-2014-205918	Clinical/Humanistic	Baseline data on lung function, 6MWT, EQ-5D, QoL-B	Y (LC)
98	98.6	Presence of anxiety and depression in patients with bronchiectasis unrelated to cystic fibrosis	Girón Moreno, R. M., Fernandes Vasconcelos, G., Cisneros, C., Gómez-Punter, R. M., Segrelles Calvo, G., & Ancochea, J.	Archivos de bronconeumologia, 2013, 49(10), 415–420. https://doi.org/10.1016/j.arbres.2013.01.012				Y (LC)
98	98.7	Factors related to depression and anxiety in adults with bronchiectasis	Özgün Niksarlioglu EY, Özkan G, Günlüoglu G, Uysal MA, Gül S, Kilic L, Yeter A, Çamsari G	Neuropsychiatric Disease and Treatment; 2016, Vol. Volume 12 pp. 3005 – 3010	Clinical/Humanistic/Economic	Baseline data on comorbidities, lung function, symptoms, ED visits and hospital admissions; data on HAD-A and HAD-D + assocaitions	Y (LC)
98	98.8	The Epidemiology of Chronic Suppurative Lung Disease and Bronchiectasis in Children and Adolescents	McCallum, G. B., & Binks, M. J.	Frontiers in pediatrics, 2017, 5, 27. https://doi.org/10.3389/fped.2017.00027		Review - data in studies included?	Y (LC)		Do we want to include reviews?
98	98.9	Evaluation of Noncystic Fibrosis Bronchiectasis Using Clinical and Radiological Scorings in Children	Başaran, A. E., Başaran, A., Maslak, İ. C., Arslan, G., & Bingöl, A	Turkish thoracic journal, 2018, 19(4), 159–164. https://doi.org/10.5152/TurkThoracJ.2018.17081	Clinical	Baseline data on symptoms, aetiology, exacerbations, lung function and infection	Y (LC)
98	98.10	Bronchiectasis in Germany: a population-based estimation of disease prevalence	Ringshausen, F. C., de Roux, A., Diel, R., Hohmann, D., Welte, T., & Rademacher, J.	The European respiratory journal, 2015, 46(6), 1805–1807. https://doi.org/10.1183/13993003.00954-2015	Clinical	Data on prevalence and incidence; baseline data on hospitalisations and outpatient care, comorbidities and lung function	Y (LC)
98	98.11	Prevalence and incidence of bronchiectasis in Catalonia, Spain: A population-based study	Monteagudo, M., Rodríguez-Blanco, T., Barrecheguren, M., Simonet, P., & Miravitlles, M.	Respiratory medicine, 2016, 121, 26–31. https://doi.org/10.1016/j.rmed.2016.10.014	Clinical/Economic	Data on prevalence and incidence; baseline data on comorbidites, lung function, infection, exacerbations, hospital admissions, outpatient visits	Y (LC)
98	98.12	COPD-bronchiectasis overlap syndrome	Hurst, J. R., Elborn, J. S., De Soyza, A., & BRONCH-UK Consortium	The European respiratory journal, 2015, 45(2), 310–313. https://doi.org/10.1183/09031936.00170014		Editorial - data in studies included?	Y (LC)		Do we want to include editorials?
98	98.13	Mortality in bronchiectasis: a long-term study assessing the factors influencing survival	Loebinger, M. R., Wells, A. U., Hansell, D. M., Chinyanganya, N., Devaraj, A., Meister, M., & Wilson, R.	The European respiratory journal, 2009, 34(4), 843–849. https://doi.org/10.1183/09031936.00003709	Clinical/Humanistic	Baseline data on lung function, symptoms. MRC, SGRQ and atiology; data on mortality and assocaitions	Y (LC)
98	98.14	The Bronchiectasis Severity Index and FACED score for assessment of the severity of bronchiectasis	Costa, J. C., Machado, J. N., Ferreira, C., Gama, J., & Rodrigues, C.	Pulmonology, 2015, S2173-5115(17)30154-9. Advance online publication. https://doi.org/10.1016/j.rppnen.2017.08.009	Clinical/Economic	Baseline data on MRC, mMRC, lung function, infection, exacerbations, hospitalisations, BSI and FACED	Y (LC)
98	98.15	Bronchiectasis: Phenotyping a Complex Disease	Chalmers J. D.	COPD, 2017, 14(sup1), S12–S18. https://doi.org/10.1080/15412555.2017.1286171		Review - data in studies included?	Y (LC)		Do we want to include reviews?
101	101.1	A randomised, placebo-controlled study of the CXCR2 antagonist AZD5069 in bronchiectasis	De Soyza, A., Pavord, I., Elborn, J. S., Smith, D., Wray, H., Puu, M., Larsson, B., & Stockley, R.	The European respiratory journal, 2015, 46(4), 1021–1032. https://doi.org/10.1183/13993003.00148-2015	Clinical/Economic	Baseline data on sputum, lung function, treatments	Y (LC)
103	103.1	Co-morbidities in severe asthma: Clinical impact and management	Porsbjerg, C., & Menzies-Gow, A	Respirology, 2017, 22(4), 651–661. https://doi.org/10.1111/resp.13026		Review - data in studies included?	Y (LC)		Do we want to include reviews?
103	103.2	Severe asthma and bronchiectasis	García-Clemente, M., Enríquez-Rodríguez, A. I., Iscar-Urrutia, M., Escobar-Mallada, B., Arias-Guillén, M., López-González, F. J., Madrid-Carbajal, C., Pérez-Martínez, L., & Gonzalez-Budiño, T.	The Journal of asthma, 2020, 57(5), 505–509. https://doi.org/10.1080/02770903.2019.1579832				Y (LC)
106	106.1	Impact of bronchiectasis on outcomes of hospitalized patients with acute exacerbation of chronic obstructive pulmonary disease: A propensity matched analysis	Crisafulli, E., Guerrero, M., Ielpo, A., Ceccato, A., Huerta, A., Gabarrús, A., Soler, N., Chetta, A., & Torres, A	Scientific reports, 2018, 8(1), 9236. https://doi.org/10.1038/s41598-018-27680-y	Clinical	Baseline data on lung function, mMRC, comorbidites and treatments in patients with AECOPD with and without BE	Y (LC)
106	106.2	Factors Associated With Quality of Life in Subjects With Stable COPD	Ekici, A., Bulcun, E., Karakoc, T., Senturk, E., & Ekici, M.	Respiratory care, 2015, 60(11), 1585–1591. https://doi.org/10.4187/respcare.03904	Clinical/Humanistic/Economic	Baseline data on lung function, mMRC, hospitalisations, SGRQ and HADS in patients with COPD with and without BE	Y (LC)
106	106.3	Exacerbations in COPD Patients with Bronchiectasis	Minov, J., Stoleski, S., Mijakoski, D., Vasilevska, K., & Atanasovska, A.	Medical sciences, 2017, 5(2), 7. https://doi.org/10.3390/medsci5020007	Clinical/Economic	Baseline data on lung function, infection, treatments, comorbidites and exacerbations in patients with COPD with and without BE	Y (LC)
106	106.4	Evaluation of symptoms and risks in stable chronic obstructive pulmonary disease patients with radiographic bronchiectasis	Zhang, R. B., Yuan, F., Tan, X. Y., & He, Q. Y.	Chronic diseases and translational medicine, 2017, 3(3), 176–180. https://doi.org/10.1016/j.cdtm.2017.02.007	Clinical/Humanistic	Baseline data on lung function, exacerbations, CAT and mMRC in patients with COPD with and without BE	Y (LC)
106	106.5	Quantitative computed tomography features and clinical manifestations associated with the extent of bronchiectasis in patients with moderate-to-severe COPD	Bak, S. H., Kim, S., Hong, Y., Heo, J., Lim, M. N., & Kim, W. J.	International journal of chronic obstructive pulmonary disease, 2018, 13, 1421–1431. https://doi.org/10.2147/COPD.S157953	Clinical/Humanistic	Baseline data on mMRC, CAT, symptoms, comorbidites, exacerbations and lung function in patients with COPD with (mild versus moderate-severe) and without BE	Y (LC)
106	106.6	Acute respiratory events in patients with bronchiectasis-COPD overlap syndrome: A population-based cohort study	Chung, W. S., & Lin, C. L.	Respiratory medicine, 2018, 140, 6–10. https://doi.org/10.1016/j.rmed.2018.05.008	Clinical/Economic	Baseline data on comorbidities, emergency room vists and hospitalisations in patients with COPD versus BCOS	Y (LC)
106	106.7	High prevalence of bronchiectasis in emphysema-predominant COPD patients	Dou S, Zheng C, Cui L, Xie M, Wang W, Tian H, Li K, Liu K, Tian X, Wang X, Zhang Q, Ai X, Che J, Liu Q, Li H, Xiao W	Int J Chron Obstruct Pulmon Dis. 2018;13:2041-2047 https://doi.org/10.2147/COPD.S163243	Clinical	Baseline data on lung function and comorbidites in patiehts with COPD with and without BE	Y (LC)
106	106.8	Mucolytic Agents and Statins Use is Associated with a Lower Risk of Acute Exacerbations in Patients with Bronchiectasis-Chronic Obstructive Pulmonary Disease Overlap	Su, V. Y., Perng, D. W., Chou, T. C., Chou, Y. C., Chang, Y. L., Hsu, C. C., Chou, C. L., Lee, H. C., Chen, T. J., & Hu, P. W.	Journal of clinical medicine, 2018, 7(12), 517. https://doi.org/10.3390/jcm7120517	Clinical/Economic	Baseline data on comorbidities, treatments, exacerbations, ICU admissions, hospitalisations and length of stay in patients with COPD versus BCOS	Y (LC)
106	106.9	Bronchiectasis in patients hospitalized with acute exacerbation of COPD in Spain: Influence on mortality, hospital stay, and hospital costs (2006-2014) according to gender	Sánchez-Muñoz G, Lopez-de-Andrés A, Hernández-Barrera V, Jiménez-García R, Pedraza-Serrano F, et al.	PLOS ONE 2019, 14(1): e0211222. https://doi.org/10.1371/journal.pone.0211222	Clinical/Economic	Baseline data on comorbidites, infection, readmissions (length of stay and cost) and mortality in patients with COPD with and without BE	Y (LC)
106	106.10	COPD-bronchiectasis overlap syndrome: Are there clinical, physiological and radiological synergistic effects?	Ali Abd-Elazeem, Samiaa Hamdy Sadek, Noha M. Attia	The Egyptian Journal of Radiology and Nuclear Medicine; Volume 49, Issue 1, March 2018, Pages 23-28; https://doi.org/10.1016/j.ejrnm.2017.10.012	Clinical/Humanistic/Economic	Baseline data on mMRC, hospital stay, lung function and SGRQ in patients with COPD, BE and COPD-BE overlap	Y (LC)
106	106.11	Impact of bronchiectasis on duration of hospitalization in patients with exacerbations of COPD	Manuela Pitassi, Carolina Vitale, Maria D'Amato, Anna Stanziola, Mauro Mormile, Antonio Molino	European Respiratory Journal 2015 46: PA4071; DOI: 10.1183/13993003.congress-2015.PA4071	Clinical/Economic	Baseline data on lung function, comorbidites and hospitalisation in patients with COPD with and without BE	Y (LC)
106	106.12	Association of body mass index with disease severity and prognosis in patients with non-cystic fibrosis bronchiectasis	Qi Q, Li T, Li JC, Li Y	Brazilian Journal of Medical and Biological Research, 2015 Aug;48(8):715-724. DOI: 10.1590/1414-431x20154135. PMID: 26176309; PMCID: PMC4541691.	Clinical	Baseline data on mMRC, lung function and infection; data on aetiology	Y (LC)
106	106.13	Clinical impact of chronic obstructive pulmonary disease on non-cystic fibrosis bronchiectasis. A study on 1,790 patients from the Spanish Bronchiectasis Historical Registry	De la Rosa D, Martínez-Garcia MA, Giron RM, Vendrell M, Olveira C, et al.	PLOS ONE, 2017, 12(5): e0177931. https://doi.org/10.1371/journal.pone.0177931	Clinical/Humanistic	Baseline data on symptoms, mortality, lung function, infection and exacerbations in patients with BE with and without COPD	Y (LC)
108	108.1	Factors associated with bronchiectasis in patients with moderate-severe chronic obstructive pulmonary disease	Jin, J., Yu, W., Li, S., Lu, L., Liu, X., & Sun, Y.	Medicine, 2016, 95(29), e4219. https://doi.org/10.1097/MD.0000000000004219		Baseline data on sputum, dyspnoea, treatments, exacerbations, lung function and infection in patients with COPD with and without BE	Y (LC)
108	108.2	COPD-related bronchiectasis; independent impact on disease course and outcomes	Gatheral, T., Kumar, N., Sansom, B., Lai, D., Nair, A., Vlahos, I., & Baker, E. H	COPD, 2014, 11(6), 605–614. https://doi.org/10.3109/15412555.2014.922174	Clinical/Economic	Baseline data on lung function, infections, comorbidites, admissions in patients with COPD-related BE	Y (LC)
108	108.3	The existence of bronchiectasis predicts worse prognosis in patients with COPD	Mao, B., Lu, H. W., Li, M. H., Fan, L. C., Yang, J. W., Miao, X. Y., & Xu, J. F	Scientific reports, 2015, 5, 10961. https://doi.org/10.1038/srep10961	Clinical/Economic	Baseline data on sputum, symptoms, hospitalisations, infection and mortality in patients with COPD with and without BE	Y (LC)
108	108.4	Risk factors for morbidity and death in non-cystic fibrosis bronchiectasis: a retrospective cross-sectional analysis of CT diagnosed bronchiectatic patients	Goeminne, P. C., Scheers, H., Decraene, A., Seys, S., & Dupont, L. J.	Respiratory research, 2012, 13(1), 21. https://doi.org/10.1186/1465-9921-13-21	Clinical/Humanistic	Baseline data on aetiology, lung function, exacerbations, symptoms, infection, comorbidities and mortality	Y (LC)
108	108.5	Bronchiectasis Rheumatoid Overlap Syndrome Is an Independent Risk Factor for Mortality in Patients With Bronchiectasis: A Multicenter Cohort Study	De Soyza, A., McDonnell, M. J., Goeminne, P. C., Aliberti, S., Lonni, S., Davison, J., Dupont, L. J., Fardon, T. C., Rutherford, R. M., Hill, A. T., & Chalmers, J. D	Chest, 2017, 151(6), 1247–1254. https://doi.org/10.1016/j.chest.2016.12.024				Y (LC)
108	108.6	The effect of the presence and severity of bronchiectasis on the respiratory functions, exercise capacity, dyspnea perception, and quality of life in patients with chronic obstructive pulmonary disease	Sahin, H., Naz, I., Susam, S., Erbaycu, A. E., & Olcay, S	Annals of thoracic medicine, 2020, 15(1), 26–32. https://doi.org/10.4103/atm.ATM_198_19	Clinical/Humanistic/Economic	Baseline data on hopsitalisation, infection, lung function, mMRC, HADS, 6MWD and SGRQ in patients with COPD with and without BE	Y (LC)
109	109.1	Causes of chronic productive cough: An approach to management	Martin, M. J., & Harrison, T. W.	Respiratory medicine, 2015, 109(9), 1105–1113. https://doi.org/10.1016/j.rmed.2015.05.020		Review - data in studies included?	Y (LC)		Do we want to include reviews?
115	115.1	Aetiology of bronchiectasis in adults: A systematic literature review	Gao, Y. H., Guan, W. J., Liu, S. X., Wang, L., Cui, J. J., Chen, R. C., & Zhang, G. J.	Respirology, 2016, 21(8), 1376–1383. https://doi.org/10.1111/resp.12832	Clinical	Data in aetiology	Y (LC)
115	115.2	Inhaled antibiotics for stable non-cystic fibrosis bronchiectasis: a systematic review	Brodt, A. M., Stovold, E., & Zhang, L	The European respiratory journal, 2014, 44(2), 382–393. https://doi.org/10.1183/09031936.00018414		Systematic literature review - baseline data in studies included?	Y (LC)		Do we want ot include SLRs?
115	115.3	Inhaled antibiotics in non-cystic fibrosis bronchiectasis: A meta-analysis	Xu, L., Zhang, F., Du, S., Yu, Q., Chen, L., Long, L. H., Li, Y. M., & Jia, A. H	Die Pharmazie, 2016, 71(9), 491–498. https://doi.org/10.1691/ph.2016.6590		Meta-analysis - baseline data in studies included?	Y (LC)		Do we want ot include meta-analyses?
115	115.4	Efficacy and safety of long-term inhaled antibiotic for patients with noncystic fibrosis bronchiectasis: a meta-analysis	Yang, J. W., Fan, L. C., Lu, H. W., Miao, X. Y., Mao, B., & Xu, J. F.	The clinical respiratory journal, 2016, 10(6), 731–739. https://doi.org/10.1111/crj.12278		Meta-analysis - baseline data in studies included?		Y (LC)	Do we want ot include meta-analyses?
115	115.5	Prolonged treatment with macrolides in adult patients with non-cystic fibrosis bronchiectasis: meta-analysis of randomized controlled trials	Zhuo, G. Y., He, Q., Xiang-Lian, L., Ya-Nan, Y., & Si-Te, F	Pulmonary pharmacology & therapeutics, 2014, 29(1), 80–88. https://doi.org/10.1016/j.pupt.2014.02.002		Meta-analysis - baseline data in studies included?		Y (LC)	Do we want ot include meta-analyses?
115	115.6	Long-term macrolides for non-cystic fibrosis bronchiectasis: a systematic review and meta-analysis	Wu, Q., Shen, W., Cheng, H., & Zhou, X.	Respirology, 2014, 19(3), 321–329. https://doi.org/10.1111/resp.12233		Systematic literature review - baseline data in studies included?	Y (LC)		Do we want ot include SLRs?
115	155.7	Clinical efficacy and safety of budesonide-formoterol in non-cystic fibrosis bronchiectasis	Martínez-García, M. Á., Soler-Cataluña, J. J., Catalán-Serra, P., Román-Sánchez, P., & Tordera, M. P	Chest, 2012, 141(2), 461–468. https://doi.org/10.1378/chest.11-0180				Y (LC)
116	116.1	Changes in the incidence, prevalence and mortality of bronchiectasis in the UK from 2004 to 2013: a population-based cohort study	Jennifer K. Quint, Elizabeth R.C. Millett, Miland Joshi, Vidya Navaratnam, Sara L. Thomas, John R. Hurst, Liam Smeeth, Jeremy S. Brown	European Respiratory Journal Jan 2016, 47 (1) 186-193; DOI: 10.1183/13993003.01033-2015	Clinical/Humanistic	Data on incidence, prevalence and mortality	Y (LC)
116	116.2	Pharmacotherapy for Non-Cystic Fibrosis Bronchiectasis: Results From an NTM Info & Research Patient Survey and the Bronchiectasis and NTM Research Registry	Henkle, E., Aksamit, T. R., Barker, A. F., Curtis, J. R., Daley, C. L., Anne Daniels, M. L., DiMango, A., Eden, E., Fennelly, K., Griffith, D. E., Johnson, M., Knowles, M. R., Leitman, A., Leitman, P., Malanga, E., Metersky, M. L., Noone, P. G., O'Donnell, A. E., Olivier, K. N., Prieto, D., … Winthrop, K. L.	Chest, 2017, 152(6), 1120–1127. https://doi.org/10.1016/j.chest.2017.04.167	Clinical/Economic	Data on comorbidites, infection, exacerbations, hospitalisations	Y (LC)
116	116.3	Prolonged antibiotics for non-cystic fibrosis bronchiectasis in children and adults	Hnin, K., Nguyen, C., Carson, K. V., Evans, D. J., Greenstone, M., & Smith, B. J	he Cochrane database of systematic reviews, 2015(8), CD001392. https://doi.org/10.1002/14651858.CD001392.pub3		Systematic literature review - baseline data in studies included?	Y (LC)		Do we want to include SLRs?
116	116.4	Bronchiectasis phenotypes	Chang-Macchiu, P., Traversi, L., & Polverino, E.	Current opinion in pulmonary medicine, 2019, 25(3), 281–288. https://doi.org/10.1097/MCP.0000000000000569		Review - data in studies included?		Y (LC)	Do we want to include reviews?
116	116.5	Children with bronchiectasis have poorer lung function than those with cystic fibrosis and do not receive the same standard of care	Prentice, B. J., Wales, S., Doumit, M., Owens, L., & Widger, J.	Pediatric pulmonology, 2019, 54(12), 1921–1926. https://doi.org/10.1002/ppul.24491				Y (LC)
117	117.1	Ethnicity, socioeconomic status and the severity and course of non-cystic fibrosis bronchiectasis	de Boer, S., Lewis, C. A., Fergusson, W., Ellyett, K., & Wilsher, M. L.	Internal medicine journal, 2018, 48(7), 845–850. https://doi.org/10.1111/imj.13739				Y (LC)
117	117.2	Hospital admissions for non-cystic fibrosis bronchiectasis in New Zealand	Bibby, S., Milne, R., & Beasley, R.	The New Zealand medical journal, 2015, 128(1421), 30–38.	Economic	Data on hospital admissions, length of stay and readmissions; costs	Y (LC)
117	117.3	Socioeconomic deprivation, readmissions, mortality and acute exacerbations of bronchiectasis	Roberts, M. E., Lowndes, L., Milne, D. G., & Wong, C. A.	Internal medicine journal, 2012, 42(6), e129–e136. https://doi.org/10.1111/j.1445-5994.2011.02444.x				Y (LC)
117	117.4	Defining pulmonary exacerbation in children with non-cystic fibrosis bronchiectasis	Kapur, N., Masters, I. B., Morris, P. S., Galligan, J., Ware, R., & Chang, A. B.	Pediatric pulmonology, 2012, 47(1), 68–75. https://doi.org/10.1002/ppul.21518				Y (LC)
117	117.5	Combination inhaled corticosteroids and long-acting beta2-agonists for children and adults with bronchiectasis	Goyal, V., & Chang, A. B.	The Cochrane database of systematic reviews, 2014(6), CD010327. https://doi.org/10.1002/14651858.CD010327.pub2		Systematic literature review - baseline data in studies included?	Y (LC)		Do we want to include SLRs?
117	117.6	Inhaled non-steroid anti-inflammatories for children and adults with bronchiectasis	Pizzutto, S. J., Upham, J. W., Yerkovich, S. T., & Chang, A. B	The Cochrane database of systematic reviews, 2016(1), CD007525. https://doi.org/10.1002/14651858.CD007525.pub3		Systematic literature review - baseline data in studies included?	Y (LC)		Do we want to include SLRs?
117	117.7	Objectively measured physical activity and sedentary behaviour in children with bronchiectasis: a cross-sectional study	Joschtel, B., Gomersall, S. R., Tweedy, S., Petsky, H., Chang, A. B., & Trost, S. G	BMC pulmonary medicine, 2019, 19(1), 7. https://doi.org/10.1186/s12890-018-0772-8	Humanistic/Economic	Baseline data on treatments, doctors' visits and physical activity	Y (LC)
117	117.8	Unsupervised learning technique identifies bronchiectasis phenotypes with distinct clinical characteristics	Guan, W. J., Jiang, M., Gao, Y. H., Li, H. M., Xu, G., Zheng, J. P., Chen, R. C., & Zhong, N. S	The international journal of tuberculosis and lung disease, 2016, 20(3), 402–410. https://doi.org/10.5588/ijtld.15.0500	Clinical	Baseline data on symptoms, BSI, lung function and infection	Y (LC)
119	119.1	Severe asthma and bronchiectasis	García-Clemente, M., Enríquez-Rodríguez, A. I., Iscar-Urrutia, M., Escobar-Mallada, B., Arias-Guillén, M., López-González, F. J., Madrid-Carbajal, C., Pérez-Martínez, L., & Gonzalez-Budiño, T.	he Journal of asthma, 2020, 57(5), 505–509. https://doi.org/10.1080/02770903.2019.1579832				Y (LC)
119	119.2	Aspergillus sensitization is associated with airflow limitation and bronchiectasis in severe asthma	Menzies, D., Holmes, L., McCumesky, G., Prys-Picard, C., & Niven, R.	Allergy, 2011, 66(5), 679–685. https://doi.org/10.1111/j.1398-9995.2010.02542.x				Y (LC)
120	120.1	Nontuberculous mycobacterium as a hidden cause of noncystic fibrosis bronchiectasis	Darwish, A., El Mahalawy, I., El Dahdouh, S., Elkholy, R., & El Beshbishy, M	The Egyptian Journal of Chest Diseases and Tuberculosis, 2020, 69, 46 - 50	Clinical	Data on NTM infection and sputum	Y (LC)
120	120.2	Etiology, Clinical, Radiological, and Microbiological Profile of Patients with Non-cystic Fibrosis Bronchiectasis at a Tertiary Care Hospital of Pakistan	Sharif, N., Baig, M. S., Sharif, S., & Irfan, M.	Cureus, 2020, 12(3), e7208. https://doi.org/10.7759/cureus.7208	Clinical/Humanistic	Baseline data on lung function, symptoms, mortality, aetiology, infection (some data split by aetiology)	Y (LC)
120	120.3	Mortality risk and causes of death in patients with non-cystic fibrosis bronchiectasis	Sin S, Yun SY, Kim JM, et al.	Respiratory Research. 2019 Dec;20(1):271. DOI: 10.1186/s12931-019-1243-3. PMID: 31796019; PMCID: PMC6889428.	Clinical/Humanistic	Baseline data on comorbidites and lung function (control versus BE group); data on mortlaity, cuase of death and mortality risk factors	Y (LC)
120	120.4	Impact of concomitant nontuberculous mycobacteria and Pseudomonas aeruginosa isolates in non-cystic fibrosis bronchiectasis	Hsieh MH, Lin CY, Wang CY, Fang YF, Lo YL, Lin SM, Lin HC.	Infect Drug Resist. 2018;11:1137-1143; https://doi.org/10.2147/IDR.S169789	Clinical/Humanistic/Economic	Baseline data on BSI, exacerbations, ED visits, hospitalisations, infection and lung function; data on mortality	Y (LC)
120	120.5	Phenotyping Adults with Non-Cystic Fibrosis Bronchiectasis: A 10-Year Cohort Study in a French Regional University Hospital Center	Buscot, M., Pottier, H., Marquette, C. H., & Leroy, S.	Respiration; international review of thoracic diseases, 2016, 92(1), 1–8. https://doi.org/10.1159/000446923	Clinical	Data on aetiology, infection, lung function, comborbidities/complications (split by aetiology)	Y (LC)
120	120.6	Non CF-bronchiectasis: Aetiologic approach, clinical, radiological, microbiological and functional profile in 277 patients	Dimakou, K., Triantafillidou, C., Toumbis, M., Tsikritsaki, K., Malagari, K., & Bakakos, P.	Respiratory medicine, 2016, 116, 1–7. https://doi.org/10.1016/j.rmed.2016.05.001	Clinical	Baseline data on aetiology, lung function, symptoms, exacerbations and infection	Y (LC)
120	120.7	Characterizing Non-Tuberculous Mycobacteria Infection in Bronchiectasis	Faverio, P., Stainer, A., Bonaiti, G., Zucchetti, S. C., Simonetta, E., Lapadula, G., Marruchella, A., Gori, A., Blasi, F., Codecasa, L., Pesci, A., Chalmers, J. D., Loebinger, M. R., & Aliberti, S.	International journal of molecular sciences, 2016, 17(11), 1913. https://doi.org/10.3390/ijms17111913	Clinical/Humanistic/Economic	Baseline data on inferction, comorbidites, symptoms, lung function, BSI, exacerbations, hospitalisations; data on mortality	Y (LC)
120	120.8	Lobar distribution in non-cystic fibrosis bronchiectasis predicts bacteriologic pathogen treatment	Izhakian, S., Wasser, W. G., Fuks, L., Vainshelboim, B., Fox, B. D., Fruchter, O., & Kramer, M. R.	European journal of clinical microbiology & infectious diseases, 2016, 35(5), 791–796. https://doi.org/10.1007/s10096-016-2599-7				Y (LC)
120	120.9	Prevalence and factors associated with nontuberculous mycobacteria in non-cystic fibrosis bronchiectasis: a multicenter observational stud	Máiz, L., Girón, R., Olveira, C., Vendrell, M., Nieto, R., & Martínez-García, M. A	BMC infectious diseases, 2016, 16(1), 437. https://doi.org/10.1186/s12879-016-1774-x	Clinical/Economic	Baseline data on aetiology, lung function, infections, treatments, exacerbations and hospital admissions	Y (LC)
120	120.10	Aetiology of bronchiectasis in Guangzhou, southern China	Guan, W. J., Gao, Y. H., Xu, G., Lin, Z. Y., Tang, Y., Li, H. M., Lin, Z. M., Zheng, J. P., Chen, R. C., & Zhong, N. S.	Respirology, 2015, 20(5), 739–748. https://doi.org/10.1111/resp.12528				Y (LC)
120	120.11	Non cystic fibrosis bronchiectasis: A longitudinal retrospective observational cohort study of Pseudomonas persistence and resistance	McDonnell MJ, Jary HR, Perry A, MacFarlane JG, Hester KL, Small T, Molyneux C, Perry JD, Walton KE, De Soyza A	Respiratory Medicine, 2015, VOLUME 109, ISSUE 6, P716-726; https://doi.org/10.1016/j.rmed.2014.07.021	Clinical/Humanistic/Economic	Baseline data on aetiology, infection, exacerbations, lung function, MRC, hosptal admissions; data on mortality	Y (LC)
120	120.12	Factors associated with radiologic progression of non-cystic fibrosis bronchiectasis during long-term follow-up	Park, J., Kim, S., Lee, Y. J., Park, J. S., Cho, Y.-J., Yoon, H. I., Lee, K.-w., Lee, C.-T. and Lee, J. H.	Respirology, 2016, 21: 1049- 1054. doi: 10.1111/resp.12768.				Y (LC)
137	137.1	Coronavirus Disease 2019 (COVID-19): A Systematic Review of Imaging Findings in 919 Patients	Sana Salehi, Aidin Abedi, Sudheer Balakrishnan, and Ali Gholamrezanezhad	American Journal of Roentgenology 2020 215:1, 87-93		Systematic literature review - baseline data in studies included?	Y (LC)		Do we want to include SLRs?
137	137.2	High-resolution Chest CT Features and Clinical Characteristics of Patients Infected with COVID-19 in Jiangsu, China	Dai H, Zhang X, Xia J, et al.	International Journal of Infectious Diseases. 2020 Jun;95:106-112. DOI: 10.1016/j.ijid.2020.04.003. PMID: 32272262; PMCID: PMC7136866.	Clinical - COVID-19	Bronchiectasis in COVID-19 patients	Y (LC)
168	168.1	Bacteriological and clinical profile of community acquired pneumonia in hospitalized patients	V Dharmadhikari, T Joseph, A Kulkarni	Int J Pharm Bio Sci 2013 Apr; 4(2): (B) 695 - 702	Clinical	Bronchiectasis is CAP	Y (LC)
171	171.1	Inspiratory muscle training in bronchiectasis patients: a prospective randomized controlled study	Liaw, M. Y., Wang, Y. H., Tsai, Y. C., Huang, K. T., Chang, P. W., Chen, Y. C., & Lin, M. C.	Clinical rehabilitation, 2011, 25(6), 524–536. https://doi.org/10.1177/0269215510391682				Y (LC)
171	171.2	A comparison of the Acapella and a threshold inspiratory muscle trainer for sputum clearance in bronchiectasis-A pilot study	Naraparaju, S., Vaishali, K., Venkatesan, P., & Acharya, V.	Physiotherapy theory and practice, 2010, 26(6), 353–357. https://doi.org/10.3109/09593981003596616				Y (LC)
171	171.3	Oral supplement enriched in HMB combined with pulmonary rehabilitation improves body composition and health related quality of life in patients with bronchiectasis (Prospective, Randomised Study)	Olveira, G., Olveira, C., Doña, E., Palenque, F. J., Porras, N., Dorado, A., Godoy, A. M., Rubio-Martínez, E., Rojo-Martínez, G., & Martín-Valero, R.	Clinical nutrition, 2016, 35(5), 1015–1022. https://doi.org/10.1016/j.clnu.2015.10.001				Y (LC)
177	177.1	Macrolides for Clinically Significant Bronchiectasis in Adults: Who Should Receive This Treatment?	A T Hill	Chest, Volume 150, Issue 6, December 2016, Pages 1187-1193		Review - data in studies included?		Y (LC)	Do we want to include reviews?
177	177.2	Azithromycin or erythromycin? Macrolides for non-cystic fibrosis bronchiectasis in adults: A systematic review and adjusted indirect treatment comparison	Li W, Qin Z, Gao J, et al.	Chronic Respiratory Disease. 2019;16. doi:10.1177/1479972318790269		Systematic literature review - baseline data in studies included?	Y (LC)		Do we want to include SLRs?
179	179.1	Addition of inhaled tobramycin to ciprofloxacin for acute exacerbations of Pseudomonas aeruginosa infection in adult bronchiectasis.	Bilton, D., Henig, N., Morrissey, B., & Gotfried, M.	Chest, 2006, 130(5), 1503–1510. https://doi.org/10.1378/chest.130.5.1503				Y (LC)
179	179.2	Change in clinical outcome of exacerbation of bronchiectasis on addition of nebulized gentamicin to systemic antibiotic	Hossain A, Ahamed M, Sharkar ZH	Respirology 2010;15(Suppl 2):38 (OS 08-01).				Can't find
180	180.1	A randomised controlled crossover trial of nurse practitioner versus doctor led outpatient care in a bronchiectasis clinic	Sharples LD, Edmunds J, Bilton D, et al	Thorax 2002;57:661-666.	Clinical/Humanistic	Baseline data on lung function and 12 min walk distance; economic data	Y (LC)
200	200.1	The Clinical Features of Bronchiectasis Associated with Alpha-1 Antitrypsin Deficiency, Common Variable Immunodeficiency and Primary Ciliary Dyskinesia--Results from the U.S. Bronchiectasis Research Registry	Eden, E., Choate, R., Barker, A., Addrizzo-Harris, D., Aksamit, T. R., Daley, C. L., Daniels, M. L. A., DiMango, A., Fennelly, K., Griffith, D. E., Johnson, M. M., Knowles, M. R., Metersky, M. L., Noone, P. G., O'Donnell, A. E., Olivier, K. N., Salathe, M. A., Schmid, A., Thomashow, B., Tino, G., … Winthrop, K. L.	Chronic obstructive pulmonary diseases, 2019, 6(2), 145–153. https://doi.org/10.15326/jcopdf.6.2.2018.0156	Clinical/Economic	Data on exacerbations, hospitalisations, symptoms, lung function and infection in patients with idopathic BE and BE caused by AATD, CVI and PCD	Y (LC)
200	200.2	Investigation of bronchiectasis in severe uncontrolled asthma	Dimakou, K., Gousiou, A., Toumbis, M., Kaponi, M., Chrysikos, S., Thanos, L., & Triantafillidou, C.	The clinical respiratory journal, 2018, 12(3), 1212–1218. https://doi.org/10.1111/crj.12653				Y (LC)
200	200.3	The overlap between bronchiectasis and chronic airway diseases: state of the art and future directions	Eva Polverino, Katerina Dimakou, John Hurst, Miguel-Angel Martinez-Garcia, Marc Miravitlles, Pierluigi Paggiaro, Michal Shteinberg, Stefano Aliberti, James D. Chalmers	European Respiratory Journal 2018 52: 1800328; DOI: 10.1183/13993003.00328-2018		Review - data in studies included?	Y (LC)		Do we want to include reviews?
200	200.4	Upper airway involvement in bronchiectasis is marked by early onset and allergic features	Michal Shteinberg, Najwan Nassrallah, Jenny Jrbashyan, Nechama Uri, Nili Stein, Yochai Adir	ERJ Open Research 2018 4: 00115-2017; DOI: 10.1183/23120541.00115-2017	Clinical	Baseline data on aetiology, lung function and exacerbations in patients with BE who have/don’t have upper airway symptoms	Y (LC)
200	200.5	Increased disease activity, severity and autoantibody positivity in rheumatoid arthritis patients with co-existent bronchiectasis	Perry, E., Eggleton, P., De Soyza, A., Hutchinson, D. and Kelly, C	Int J Rheum Dis, 2017, 20: 2003-2011. https://doi.org/10.1111/1756-185X.12702				Y (LC)
200	200.6	Bronchiectasis in primary Sjögren's syndrome: prevalence and clinical significance	Soto-Cardenas, M. J., Perez-De-Lis, M., Bove, A., Navarro, C., Brito-Zeron, P., Diaz-Lagares, C., Gandia, M., Akasbi, M., Siso, A., Ballester, E., Torres, A., & Ramos-Casals, M	Clinical and experimental rheumatology, 2010, 28(5), 647–653.	Clinical/Humanistic	Baseline data on symptoms, infection, lung function and morality in patients with Sjögren’s syndrome and BE	Y (LC)
200	200.7	Standardised classification of the aetiology of bronchiectasis using an objective algorithm	David Araújo, Michal Shteinberg, Stefano Aliberti, Pieter C. Goeminne, Adam T. Hill, Tom Fardon, Dusanka Obradovic, Katerina Dimakou, Eva Polverino, Anthony De Soyza, Melissa J. McDonnell, James D. Chalmers	European Respiratory Journal 2017 50: 1701289; DOI: 10.1183/13993003.01289-2017	Clinical	Data on aetiology	Y (LC)
200	200.8	Computed tomography in adult patients with primary ciliary dyskinesia: Typical imaging findings	Dettmer, S., Ringshausen, F., Vogel-Claussen, J., Fuge, J., Faschkami, A., Shin, H. O., Schwerk, N., Welte, T., Wacker, F., & Rademacher, J.	PloS one, 2018, 13(2), e0191457. https://doi.org/10.1371/journal.pone.0191457	Clinical	BE in PCD	Y (LC)
200	200.9	Immunodeficiency associated bronchiectasis in the European Bronchiectasis Registry (EMBARC)	Philip Mitchelmore, Eva Polverino, Jessica Rademacher, Charles Haworth, Anthony De Soyza, Michal Shteinburg, Amelia Shoemark, Josje Altenburg, James D Chalmers, Katerina Dimakou, Michael R Loebinger, Antoni Torres, Tobias Welte, J Stuart Elborn, Pieter C Goeminne, Stefano Aliberti, Rosario Menendez, Francesco Blasi, Pierre-Regis Burgel, Felix Ringshausen, Javier De Gracia, Isabelle Meyts, Montser…	European Respiratory Journal 2020 56: 2057; DOI: 10.1183/13993003.congress-2020.2057	Clinical/Humanistic	Data on BE patients with immunodeficiency aetiology - BSI score, QoL-B, exacerbations	Y (LC)
200	200.10	Alpha-1 antitrypsin deficiency in patients with bronchiectasis: data from the European Bronchiectasis Registry EMBARC	Michael Loebinger, Stefano Aliberti, Rosario Menendez, Francesco Blasi, Pierre-Regis Burgel, Felix Ringshausen, Marion Trautmann, Angela Davis, Anthony De Soyza, Michal Shteinberg, Amelia Shoemark, Josje Altenburg, James D Chalmers, Montserrat Vendrell, Eva Polverino, Sabina Skrgat, Menno Van Der Eerden, Wim Boersma, Oriol Sibila, Melissa Mcdonnell, Luiz Maiz, Paula Kauppi, Victor Botnaru, Eva Va…	European Respiratory Journal 2020 56: 3330; DOI: 10.1183/13993003.congress-2020.3330	Clinical/Humanistic	Data on BE patients with A1ATD aetiology - BSI, exacerbations, lung function, QoL-B, infections	Y (LC)
200	200.11	Rheumatoid arthritis is a common and important comorbidity in bronchiectasis: Data from the EMBARC European bronchiectasis registry	Anthony De Soyza, Melissa J. McDonnell, John Davidson, Pieter C. Goeminne, Adam T. Hill, Eva Polverino, Stefano Aliberti, James D. Chalmers, On Behalf of EMBARC	European Respiratory Journal 2016 48: PA1541; DOI: 10.1183/13993003.congress-2016.PA1541	Clinical	Data on BE patients with RA as aetiology/comorbidity - lung function, exacerbations, infections, BSI	Y (LC)
200	200.12	Paediatric and adult bronchiectasis: Specific management with coexisting asthma, COPD, rheumatological disease and inflammatory bowel disease	Maglione, M, Aksamit, T, Santamaria, F	Respirology. 2019; 24: 1063– 1072. https://doi.org/10.1111/resp.13615			Y (LC)		Do we want to include reviews?
200	200.13	Mortality in non-cystic fibrosis bronchiectasis: a prospective cohort analysis	Goeminne, P. C., Nawrot, T. S., Ruttens, D., Seys, S., & Dupont, L. J.	Respiratory medicine, 2014, 108(2), 287–296. https://doi.org/10.1016/j.rmed.2013.12.015	Clinical/Humanistic	Baseline data on infection, lung function; data on mortality	Y (LC)
200	200.14	Predicting high risk of exacerbations in bronchiectasis: the E-FACED score	Martinez-Garcia, M. A., Athanazio, R. A., Girón, R., Máiz-Carro, L., de la Rosa, D., Olveira, C., de Gracia, J., Vendrell, M., Prados-Sánchez, C., Gramblicka, G., Corso Pereira, M., Lundgren, F. L., Fernandes De Figueiredo, M., Arancibia, F., & Rached, S. Z.	International journal of chronic obstructive pulmonary disease, 2017, 12, 275–284. https://doi.org/10.2147/COPD.S121943	Clinical/Humanistic/Economic	Baseline data on sputum, aetiology, lung function, infection, exacerbations, hospitalisations, treatments and mortality	Y (LC)
200	200.15	Prevalence and factors associated with isolation of Aspergillus and Candida from sputum in patients with non-cystic fibrosis bronchiectasis	Máiz, L., Vendrell, M., Olveira, C., Girón, R., Nieto, R., & Martínez-García, M. Á.	Respiration, 2015, 89(5), 396–403. https://doi.org/10.1159/000381289	Clinical/Economic	Baseline data on aetiology, dyspnoea, sputum, lung function, hospitalisations, exacerbations and treatments	Y (LC)
201	201.1	Impacts of Co-Existing Chronic Rhinosinusitis on Disease Severity and Risks of Exacerbations in Chinese Adults with Bronchiectasis	Guan, W. J., Gao, Y. H., Li, H. M., Yuan, J. J., Chen, R. C., & Zhong, N. S.	PloS one, 2015, 10(9), e0137348. https://doi.org/10.1371/journal.pone.0137348	Clinical/Economic	Baseline data on sputum, BSI, treatments, comorbidities and aetiology in patients with BE with and without CRS	Y (LC)
201	201.2	Chronic rhinosinusitis is associated with higher prevalence and severity of bronchiectasis in patients with COPD.	Yang, X., Xu, Y., Jin, J., Li, R., Liu, X., & Sun, Y.	International journal of chronic obstructive pulmonary disease, 2017, 12, 655–662. https://doi.org/10.2147/COPD.S124248	Clinical	Data on disease severity (BSI) in patients with COPD-BE and CRS	Y (LC)
217	217.1	A prospective cohort study of the use of domiciliary intravenous antibiotics in bronchiectasis	Bedi, P., Sidhu, M. K., Donaldson, L. S., Chalmers, J. D., Smith, M. P., Turnbull, K., Pentland, J. L., Scott, J., & Hill, A. T	NPJ primary care respiratory medicine, 2014, 24, 14090. https://doi.org/10.1038/npjpcrm.2014.90	Clinical/Economic	Baseline data on comorbidites, lung function and treatments	Y (LC)
217	217.2	Healthcare Use and Costs Among Patients with Non-Cystic Fibrosis Bronchiectasis in the US	Christopher M. Blanchette , Josh M. Noone , Glenda Stone , Emily Zacherle , Michael C. Runken , Reuben Howden ,	Am J Resoir Crit Care Med; 193; 2016:A2939	Clinical/Economic	Baseline data on infection; associations between P. aeruginsa infection and comorbdities, healthcare costs	Y (LC)
218	218.1	Increasing bronchiectasis prevalence in Germany, 2009-2017: a population-based cohort study	Ringshausen, F. C., Rademacher, J., Pink, I., de Roux, A., Hickstein, L., Ploner, T., Welte, T., & Diel, R.	The European respiratory journal, 2019, 54(6), 1900499. https://doi.org/10.1183/13993003.00499-2019	Clinical	Data on prevalence and incidence	Y (LC)
218	218.2	Is out-patient based treatment of bronchiectasis exacerbations in children comparable to inpatient based treatment?	O'Rourke, C., Schilling, S., Martin, R., Joyce, P., Bernadette Chang, A., & Kapur, N.	Pediatric pulmonology, 2020, 55(4), 994–999. https://doi.org/10.1002/ppul.24670				Y (LC)
218	218.3	Efficacy of oral amoxicillin-clavulanate or azithromycin for non-severe respiratory exacerbations in children with bronchiectasis (BEST-1): a multicentre, three-arm, double-blind, randomised placebo-controlled trial	Goyal, V., Grimwood, K., Ware, R. S., Byrnes, C. A., Morris, P. S., Masters, I. B., McCallum, G. B., Binks, M. J., Smith-Vaughan, H., O'Grady, K. F., Champion, A., Buntain, H. M., Schultz, A., Chatfield, M., Torzillo, P. J., & Chang, A. B.	The Lancet. Respiratory medicine, 2019, 7(9), 791–801. https://doi.org/10.1016/S2213-2600(19)30254-1	Clinical/Economic	Baseline data on treatments, aetiology, exacerbations, hospitalisations, comorbidities, symptoms and lung function	Y (LC)
220	220.1	Jeffrey’s insights: Jeffrey Modell Foundation’s global genetic sequencing pilot program to identify specific primary immunodeficiency defects to optimize disease management and treatment	Quinn, J., Modell, V., Holle, J. et al.	Immunol Res 68, 126–134 (2020). https://doi.org/10.1007/s12026-020-09131-x	Economic	Demonstrates that BE is one of the most expensive complications of PIDs	Y (LC)
230	230.1	Trends in bronchiectasis among medicare beneficiaries in the United States, 2000 to 2007	Seitz, A. E., Olivier, K. N., Adjemian, J., Holland, S. M., & Prevots, D. R.	Chest, 2012, 142(2), 432–439. https://doi.org/10.1378/chest.11-2209	Clinical	Data on comorbidities - comparison to people without BE	Y (LC)
230	230.2	Healthcare Cost and Utilization before and after Diagnosis of Pseudomonas aeruginosa among Patients with Non-Cystic Fibrosis Bronchiectasis in the U.S	Blanchette, C. M., Noone, J. M., Stone, G., Zacherle, E., Patel, R. P., Howden, R., & Mapel, D.	Medical sciences, 2017, 5(4), 20. https://doi.org/10.3390/medsci5040020	Clinical/Economic	Baseline data on comorbidities; economic data	Y (LC)
230	230.3	Resource Utilization Associated With Non-Cystic Fibrosis Bronchiectasis Patients Who Are Being Treated For Exacerbations	Germino R, Liao L	Value in Health; VOLUME 19, ISSUE 3, PA116, MAY 2016; https://doi.org/10.1016/j.jval.2016.03.458	Clinical/Economic	Data on exacerbations; economic data; inpatient, outpatient, emergency room, and office visits	Y (LC)
230	230.4	Economic burden of non-cystic fibrosis bronchiectasis in the first year after diagnosis from a US health plan perspective	Joish, V. N., Spilsbury-Cantalupo, M., Operschall, E., Luong, B., & Boklage, S.	Applied health economics and health policy, 2013, 11(3), 299–304. https://doi.org/10.1007/s40258-013-0027-z				Y (LC)
230	230.5	Trends and burden of bronchiectasis-associated hospitalizations in the United States, 1993-2006	Seitz, A. E., Olivier, K. N., Steiner, C. A., Montes de Oca, R., Holland, S. M., & Prevots, D. R.	Chest, 2010, 138(4), 944–949. https://doi.org/10.1378/chest.10-0099	Economic	Data on hospitalisations	Y (LC)
230	230.6	Critical care admission trends and outcomes in individuals with bronchiectasis in the UK	Navaratnam, V., Muirhead, C. R., Hubbard, R. B., & De Soyza, A.	QJM : monthly journal of the Association of Physicians, 2016, 109(8), 523–526. https://doi.org/10.1093/qjmed/hcv206	Humanistic/Economic	Data on admissions and length of stay; data on morality compared to patients with COPD	Y (LC)
230	230.7	The Increasing Secondary Care Burden Of Bronchiectasis In England	Navaratnam V, Millett E, Hurst J, et al	Thorax 2014;69:A111-A112; P81	Economic	Data on hospital admissions and length of stay	Y (LC)
230	230.8	Exacerbations of bronchiectasis requiring hospitalization; clinical characteristics and outcomes	Guillermo Suarez-Cuartin, Anna Feliu, Ana Rodrigo-Troyano, Ferran Sanchez-Reus, Diego Castillo, Vicente Plaza, Marcos I. Restrepo, Stefano Aliberti, James D. Chalmers, Oriol Sibila	European Respiratory Journal 2016 48: PA1550; DOI: 10.1183/13993003.congress-2016.PA1550	Clinical/Humanistic/Economic	Baseline data on lung function, disease severity (BSI and FACED), length of stay, readmission and mortality' data in infection	Y (LC)
230	230.9	Time Trends in Hospital Admissions for Bronchiectasis: Analysis of the Spanish National Hospital Discharge Data (2004 to 2013)	Sánchez-Muñoz G, López de Andrés A, Jiménez-García R, Carrasco-Garrido P, Hernández-Barrera V, et al.	PLOS ONE, 2016, 11(9): e0162282. https://doi.org/10.1371/journal.pone.0162282	Clinical/Humanistic/Economic	Data on hospitalisation, length of stay and cost; data on infection, in-hopsital mortality	Y (LC)
230	230.10	Bronchiectasis-associated hospitalizations in Germany, 2005-2011: a population-based study of disease burden and trends	Ringshausen, F. C., de Roux, A., Pletz, M. W., Hämäläinen, N., Welte, T., & Rademacher, J.	PloS one, 2013, 8(8), e71109. https://doi.org/10.1371/journal.pone.0071109	Humanistic/Economic	Data on hospital admissions, length of stay and mortality	Y (LC)
230	230.11	Fatigue, functional outcomes and airflow obstruction in adult patients with bronchiectasis	Lim AYH, Chan WSJ, Gho FYX, Tey AJY, Sim WY, Abisheganaden JA.	Annals of the Academy of Medicine Singapore. 2016;45(9):S269.	Clinical/Humanistic/Economic	Baseline data on lung function, fatigue, anxiety, depression; associations between 5STS and ED attendance/hospital admissions	Y (LC)
230	230.12	Mortality and readmissions in patients with bronchiectasis–6-year follow-up	Chan BAH, Jones S, Milne D, Zeng I, Roberts M, Wong C.	Respirology. 2013;18(Suppl 2):70.	Humanistic/Economic	Data on in-hopsital mortality, mortality rate, readmission rate	Y (LC)
230	230.13	Non-CF bronchiectasis impact on hospital admissions – Need to change the paradigm	João Cordeiro da Costa, Regina Monteiro	European Respiratory Journal 2015 46: OA472; DOI: 10.1183/13993003.congress-2015.OA472	Economic	Data on hospital admissions (compared to other respiratory illnesses) and length of stay	Y (LC)
230	230.14	Hospital Admission Rate of the Patients With Noncystic Fibrosis Bronchiectasis During Long-term Follow Up	Hwang, Yong Il et al.	CHEST, 2013, Volume 144, Issue 4, 585A	Clinical/Economic	Data on hospital admissions, cause of hospital admission, and infection	Y (LC)
230	230.15	Factors influencing hospital stay for acute exacerbations of bronchiectasis	Lamia Missaoui, Haifa Zaibi, Nada Fezai, Besma Dahri, Mohamed Ali Baccar, Saloua Azzabi, Jihen Ben Ammar, Hichem Aouina	European Respiratory Journal 2016 48: PA1552; DOI: 10.1183/13993003.congress-2016.PA1552	Economic	Data on length of stay; associations between length of stay and comorbidites and infection; assication between readmission and frequency exacerbations	Y (LC)
230	230.16	A Comprehensive Analysis of the Impact of Pseudomonas aeruginosa Colonization on Prognosis in Adult Bronchiectasis	Finch, S., McDonnell, M. J., Abo-Leyah, H., Aliberti, S., & Chalmers, J. D.	Annals of the American Thoracic Society, 2015, 12(11), 1602–1611. https://doi.org/10.1513/AnnalsATS.201506-333OC		Systematic literature review - baseline data in studies included?	Y (LC)		Do we want to include SLRs?
230	230.17	A single isolation of pseudomonas aeruginosa predicts poor quality of life and increased exacerbation frequency in adult bronchiectasis	James Hill, Duncan Renton, Hani Abo-Leyah, Megan Crichton, Simon Finch, Thomas Fardon, James Chalmers	European Respiratory Journal 2015 46: PA363; DOI: 10.1183/13993003.congress-2015.PA363	Clinical/Humanistic/Economic	Associations between PA and risk of hospital admission, worse quality of life and more frequent exacerbations	Y (LC)
230	230.18	Direct medical costs associated with exacerbations related to non-cystic fibrosis bronchiectasis	Joish, V.N. et al.	Value in Health, 2013 Volume 16, Issue 3, A188	Economic	Comparison of comorbidities and symptoms between BE patients with and without exacerbations; costs per patient (with and without excerbations); annual costs	Y (LC)
230	230.19	Inflammatory Responses, Spirometry, and Quality of Life in Subjects With Bronchiectasis Exacerbations	Wei-jie Guan, Yong-hua Gao, Gang Xu, Zhi-ya Lin, Yan Tang, Hui-min Li, Zhi-min Lin, Mei Jiang, Jin-ping Zheng, Rong-chang Chen and Nan-shan Zhong	Respiratory Care August 2015, 60 (8) 1180-1189; DOI: https://doi.org/10.4187/respcare.04004	Clinical/Humanistic/Economic	Baseline data on lung function, exacberations, treatments, infection and comorbidities; lung function in stable state versus exacerbation; QoL (SGRQ) in stable state versus exacerbation	Y (LC)
241	241.1	A Prospective Trial of Nebulized Amikacin in the Treatment of Bronchiectasis Exacerbation	Ailiyaer, Y., Wang, X., Zhang, Y., Li, C., Li, T., Qi, Q., & Li, Y.	Respiration; 2018 international review of thoracic diseases, 95(5), 327–333. https://doi.org/10.1159/000486134	Clinical/Humanistic/Economic	Baseline data on mMRC, CAT score, sputum, aetiology, lung function and treatment	Y (LC)
253	253.1	Lack of Efficacy of an Immunomodulatory Macrolide in Childhood HIV_x0002_Related Bronchiectasis: A Randomised, Placebo-Controlled Trial	Masekela R, Anderson R, Gongxeka H, et al.	Journal of Antivirals and Antiretrovirals 2013;5:044–9.	Clinical	Baseline data on exacerbations and lung function in children with HIV-related bronchiectasis	Y (LC)
253	253.2	Long-term azithromycin for Indigenous children with non-cystic-fibrosis bronchiectasis or chronic suppurative lung disease (Bronchiectasis Intervention Study): a multicentre, double-blind, randomised controlled trial	Valery, P. C., Morris, P. S., Byrnes, C. A., Grimwood, K., Torzillo, P. J., Bauert, P. A., Masters, I. B., Diaz, A., McCallum, G. B., Mobberley, C., Tjhung, I., Hare, K. M., Ware, R. S., & Chang, A. B	The Lancet. Respiratory medicine, 2013, 1(8), 610–620. https://doi.org/10.1016/S2213-2600(13)70185-1				Y (LC)
253	253.3	Eradication Therapy against Pseudomonas aeruginosa in Non-Cystic Fibrosis Bronchiectasis	Orriols, R., Hernando, R., Ferrer, A., Terradas, S., & Montoro, B.	Respiration, 2015, 90(4), 299–305. https://doi.org/10.1159/000438490	Clinical/Humanistic	Baseline data on lung function and SGRQ	Y (LC)
253	253.4	Budesonide efficacy and safety in patients with bronchiectasis not due to cystic fibrosis	Hernando, R., Drobnic, M. E., Cruz, M. J., Ferrer, A., Suñé, P., Montoro, J. B., & Orriols, R.	International journal of clinical pharmacy, 2012, 34(4), 644–650. https://doi.org/10.1007/s11096-012-9659-6				Y (LC)
253	253.5	Mucoactive agents for chronic, non-cystic fibrosis lung disease: A systematic review and meta-analysis	Tarrant, B. J., Le Maitre, C., Romero, L., Steward, R., Button, B. M., Thompson, B. R., & Holland, A. E.	Respirology, 2017, 22(6), 1084–1092. https://doi.org/10.1111/resp.13047		Systematic literature review - baseline data in studies included?	Y (LC)		Do we want to include SLRs?
253	253.6	Effects of long-term use of macrolides in patients with non-cystic fibrosis bronchiectasis: a meta-analysis of randomized controlled trials	Fan, LC., Lu, HW., Wei, P. et al	BMC Infect Dis 15, 160 (2015). https://doi.org/10.1186/s12879-015-0872-5		Systematic literature review - baseline data in studies included?	Y (LC)		Do we want to include SLRs?
261	261.1	Prevalence and incidence of noncystic fibrosis bronchiectasis among US adults in 2013	Weycker, D., Hansen, G. L., & Seifer, F. D.	Chronic respiratory disease, 2017, 14(4), 377–384. https://doi.org/10.1177/1479972317709649	Clinical	Prevalence and incidence of BE	Y (LC)
262	262.1	Effect of Proton Pump Inhibitors in Bronchiectatic Patients with Gastroesophageal Reflux Disease	Byungkyu Ahn, Dong Ho Lee, Chang Min Lee, Jae Jin Hwang, Hyuk Yoon, Cheol Min Shin, Young Soo Park, Nayoung Kim	The Korean journal of gastroenterology, 2016, 68(1), 10-15. https://doi.org/10.4166/kjg.2016.68.1.10	Clinical	Baseline data on comorbidities and lung function in patients with BE and GERD	Y (LC)
271	271.1	The burden of disease in pediatric non-cystic fibrosis bronchiectasis	Kapur, N., Masters, I. B., Newcombe, P., & Chang, A. B.	Chest, 2012, 141(4), 1018–1024. https://doi.org/10.1378/chest.11-0679	Clinical/Humanistic	Baseline data on aetiology; data on PC-QoL, DASS 21 during stable state and exacerbation	Y (LC)
310	310.1	The Efficacy of Flutter® and Active Cycle of Breathing Techniques in Patients with Bronchiectasis: A Prospective, Randomized, Comparative Study	Üzmezoğlu, B., Altıay, G., Özdemir, L., Tuna, H., & Süt, N.	Turkish thoracic journal, 2018, 19(3), 103–109. https://doi.org/10.5152/TurkThoracJ.2018.17050	Clinical/Humanistic	Baseline data on symptoms, lung function, previous disease, MRC and Corg score (Dyspnoea), SF-36 QoL questionnaire, SF-36 Outcome score,	Y (LC)
310	310.2	Comparison between active cycles of breathing with postural drainage versus conventional chest physiotherapy in subjects with bronchiectasis	Hesham A. AbdelHalim, Heba H. AboElNaga, Karim A. Fathy	Egyptian Journal of Chest Disease and Tuberculosis; 2016, vol 65 (1); https://doi.org/10.1016/j.ejcdt.2015.08.006	Clinical	Baseline data on mMRC and lung function	Y (LC)
310	310.3	Efficacy of active cycle breathing technique and postural drainage in patients with bronchiectasis - a comparative study	Bipin Puneeth, Mohamed Faisal,C.K, Renuka Devi.M, Ajith S	Innovative Journal of Medical and Health Science 2: 6 Nov – Dec (2012) 129 – 132	Clinical	Baseline data on lung function	Y (LC)

## Sheet: Clinical
Symptoms	Data 1	Data 2	Associations	Study population	Design	Sample size > 1000	Country	Multicenter or sample size > 1000	Title	Authors	Citation
Exacerbations
Number of exacerbations in previous year (mean±SD OR median (IQR))	2.8±2.9		Significant difference between post-TB BE and other BE (P<0.05)	Post-TB BE	Prospective observational cohort study	N	Saudi Arabia		Performance of Multidimensional Severity Scoring Systems in Patients with Post-Tuberculosis Bronchiectasis	Al-Harbi A, Al-Ghamdi M, Khan M, Al-Rajhi S, Al-Jahdali H.	Int J Chron Obstruct Pulmon Dis. 2020 Sep 14;15:2157-2165. doi: 10.2147/COPD.S261797. eCollection 2020.
	2.5±3.9			Idiopathic BE	Prospective observational cohort study	N	Saudi Arabia		Performance of Multidimensional Severity Scoring Systems in Patients with Post-Tuberculosis Bronchiectasis	Al-Harbi A, Al-Ghamdi M, Khan M, Al-Rajhi S, Al-Jahdali H.	Int J Chron Obstruct Pulmon Dis. 2020 Sep 14;15:2157-2165. doi: 10.2147/COPD.S261797. eCollection 2020.
	1.7±2.3			Other bronchiectasis (not post-TB or idiopathic BE)	Prospective observational cohort study	N	Saudi Arabia		Performance of Multidimensional Severity Scoring Systems in Patients with Post-Tuberculosis Bronchiectasis	Al-Harbi A, Al-Ghamdi M, Khan M, Al-Rajhi S, Al-Jahdali H.	Int J Chron Obstruct Pulmon Dis. 2020 Sep 14;15:2157-2165. doi: 10.2147/COPD.S261797. eCollection 2020.
	3±1.5			Adults with BE (CF and traction BE excluded)	Retrospective observational study	N	Italy		Vitamin D and disease severity in bronchiectasis	Ferri S, Crimi C, Heffler E, Campisi R, Noto A, Crimi N.	Respir Med. 2019 Mar;148:1-5. doi: 10.1016/j.rmed.2019.01.009. Epub 2019 Jan 24.
	1 (0-3)			Adults with BE (CF, traction BE and patients with active ABPA, NTM or TB infection excluded)	Prospective observational study	N	Scotland		Relationship between Symptoms, Exacerbations, and Treatment Response in Bronchiectasis	Gao YH, Abo Leyah H, Finch S, Lonergan M, Aliberti S, De Soyza A, Fardon TC, Tino G, Chalmers JD.	Am J Respir Crit Care Med. 2020 Jun 15;201(12):1499-1507. doi: 10.1164/rccm.201910-1972OC.
	2.4±1.4			Adults with BE (CF and asthma excluded) - group A (baseline data)	Randomised, double-blind, placebo-controlled, two-period crossover trial	N	New Zealand		Tiotropium treatment for bronchiectasis: a randomised, placebo-controlled, crossover trial	Jayaram L, Vandal AC, Chang CL, Lewis C, Tong C, Tuffery C, Bell J, Fergusson W, Jeon G, Milne D, Jones S, Karalus N, Hotu S, Wong C.	Eur Respir J. 2022 Jun 9;59(6):2102184. doi: 10.1183/13993003.02184-2021. Print 2022 Jun.
	3.2±1.6			Adults with BE (CF and asthma excluded) - group B (baseline data)	Randomised, double-blind, placebo-controlled, two-period crossover trial	N	New Zealand		Tiotropium treatment for bronchiectasis: a randomised, placebo-controlled, crossover trial	Jayaram L, Vandal AC, Chang CL, Lewis C, Tong C, Tuffery C, Bell J, Fergusson W, Jeon G, Milne D, Jones S, Karalus N, Hotu S, Wong C.	Eur Respir J. 2022 Jun 9;59(6):2102184. doi: 10.1183/13993003.02184-2021. Print 2022 Jun.
	2.6±1.3			Adults with BE and chronic P. aeruginosa infection(CF, COPD, asthma excluded)	Multicentre, randomised, double-blind, parallel-group Phase 2 trial	N	Belgium, France, Germany, Italy, Spain and UK	Y	Efficacy and safety of TOBI Podhaler in Pseudomonas aeruginosa-infected bronchiectasis patients: iBEST study	Loebinger MR, Polverino E, Chalmers JD, Tiddens HAWM, Goossens H, Tunney M, Ringshausen FC, Hill AT, Pathan R, Angyalosi G, Blasi F, Elborn SJ, Haworth CS; iBEST-1 Trial Team.	Eur Respir J. 2021 Jan 5;57(1):2001451. doi: 10.1183/13993003.01451-2020. Print 2021 Jan.
	2.0 (0-3)			Adults with rheumatoid arthritis-BE	Longitudinal cohort study	N	UK		Effect of rituximab or tumour necrosis factor inhibitors on lung infection and survival in rheumatoid arthritis-associated bronchiectasis	Md Yusof MY, Iqbal K, Darby M, Lettieri G, Vital EM, Beirne P, Dass S, Emery P, Kelly C.	Rheumatology (Oxford). 2020 Oct 1;59(10):2838-2846. doi: 10.1093/rheumatology/kez676.
	2 (1–3)			Adults with BE (CF and traction BE excluded)	Multicenter, prospective, observational study	N	Italy	Y	A comprehensive approach to lung function in bronchiectasis	Radovanovic D, Santus P, Blasi F, Sotgiu G, D'Arcangelo F, Simonetta E, Contarini M, Franceschi E, Goeminne PC, Chalmers JD, Aliberti S.	Respir Med. 2018 Dec;145:120-129. doi: 10.1016/j.rmed.2018.10.031. Epub 2018 Nov 2.
	2.7±1.9			Adults with BE - treatment group (baseline data)	Randomised, double-blind, placebo-controlled trial	N	China		Effect of OM-85 BV on reducing bronchiectasis exacerbation in Chinese patients: The iPROBE study	Gao, J., Li, L., Jiang, N., Liao, Y., Kong, L., Song, Y., Xu, J., Cao, J., Li, Y., Que, C., & Pleasants, R. A.	J Thorac Dis. 2021 Mar;13(3):1641-1651. doi: 10.21037/jtd-20-1662.
	3.0±2.9			Adults with BE - placebo group (baseline data)	Randomised, double-blind, placebo-controlled trial	N	China		Effect of OM-85 BV on reducing bronchiectasis exacerbation in Chinese patients: The iPROBE study	Gao, J., Li, L., Jiang, N., Liao, Y., Kong, L., Song, Y., Xu, J., Cao, J., Li, Y., Que, C., & Pleasants, R. A.	J Thorac Dis. 2021 Mar;13(3):1641-1651. doi: 10.21037/jtd-20-1662.
	2.7±0.4			Adults with BE	Observational, non-randomized, open-label study	N	North Macedonia		Effects of a long-term use of carbocysteine on frequency and duration of exacerbations in patients with bronchiectasis	Minov, J., Stoleski, S., Petrova, T., Vasilevska, K., Mijakoski, D., & Karadzinska-Bislimovska, J.	Open Access Maced J Med Sci. 2019 Dec 10;7(23):4030-4035. doi: 10.3889/oamjms.2019.697. eCollection 2019 Dec 15.
	2.9±1.4			Patients with NCFBE (ABPA, active NTM lung infection, TB, COPD and asthma excluded)	Parallel-group, randomised, double-blind, international, placebo- controlled trial	N	Denmark, France, Germany, Latvia, Slovakia, UK, Israel, Italy, Spain, USA, Argentina, Japan, Australia, New Zealand	Y	Respire 1: A phase III placebo-controlled randomised trial of ciprofloxacin dry powder for inhalation in non-cystic fibrosis bronchiectasis	De Soyza, A., Aksamit, T., Bandel, T. J., Criollo, M., Elborn, J. S., Operschall, E., Polverino, E., Roth, K., Winthrop, K. L., & Wilson, R.	Eur Respir J. 2018 Jan 25;51(1):1702052. doi: 10.1183/13993003.02052-2017. Print 2018 Jan
	1.82±1.97			Adults with NCFBE (COPD included) (CF, traction BE excluded) - eosinophils <100 cells/uL	Multicenter, prospective, observational study	N	Spain	Y	Phenotypic clustering in non-cystic fibrosis bronchiectasis patients: the role of eosinophils in disease severity	Wang, X., Villa, C., Dobarganes, Y., Olveira, C., Girón, R., García-Clemente, M., Máiz, L., Sibila, O., Golpe, R., Menéndez, R., Rodríguez-López, J., Prados, C., Martinez-García, M. A., Rodriguez, J. L., de la Rosa, D., Duran, X., Garcia-Ojalvo, J., & Barreiro, E.	Int J Environ Res Public Health. 2021 Aug 10;18(16):8431. doi: 10.3390/ijerph18168431.
	1.39±1.45			Adults with NCFBE (COPD included) (CF, traction BE excluded) - eosinophils >100 cells/uL	Multicenter, prospective, observational study	N	Spain	Y	Phenotypic clustering in non-cystic fibrosis bronchiectasis patients: the role of eosinophils in disease severity	Wang, X., Villa, C., Dobarganes, Y., Olveira, C., Girón, R., García-Clemente, M., Máiz, L., Sibila, O., Golpe, R., Menéndez, R., Rodríguez-López, J., Prados, C., Martinez-García, M. A., Rodriguez, J. L., de la Rosa, D., Duran, X., Garcia-Ojalvo, J., & Barreiro, E.	Int J Environ Res Public Health. 2021 Aug 10;18(16):8431. doi: 10.3390/ijerph18168431.
	1.75±1.98			Adults with NCFBE (COPD excluded) (CF, traction BE excluded) - eosinophils <100 cells/uL	Multicenter, prospective, observational study	N	Spain	Y	Phenotypic clustering in non-cystic fibrosis bronchiectasis patients: the role of eosinophils in disease severity	Wang, X., Villa, C., Dobarganes, Y., Olveira, C., Girón, R., García-Clemente, M., Máiz, L., Sibila, O., Golpe, R., Menéndez, R., Rodríguez-López, J., Prados, C., Martinez-García, M. A., Rodriguez, J. L., de la Rosa, D., Duran, X., Garcia-Ojalvo, J., & Barreiro, E.	Int J Environ Res Public Health. 2021 Aug 10;18(16):8431. doi: 10.3390/ijerph18168431.
	1.35±1.44			Adults with NCFBE (COPD excluded) (CF, traction BE excluded) - eosinophils >100 cells/uL	Multicenter, prospective, observational study	N	Spain	Y	Phenotypic clustering in non-cystic fibrosis bronchiectasis patients: the role of eosinophils in disease severity	Wang, X., Villa, C., Dobarganes, Y., Olveira, C., Girón, R., García-Clemente, M., Máiz, L., Sibila, O., Golpe, R., Menéndez, R., Rodríguez-López, J., Prados, C., Martinez-García, M. A., Rodriguez, J. L., de la Rosa, D., Duran, X., Garcia-Ojalvo, J., & Barreiro, E.	Int J Environ Res Public Health. 2021 Aug 10;18(16):8431. doi: 10.3390/ijerph18168431.
	2 (0–3)			Adults with BE (CF, traction BE and active NTM excluded)	Observational cohort study	Y	UK, Israel, Ireland, Belgium, Greece, Italy, Spain and Serbia	Y	Characterization of the “frequent exacerbator phenotype” in bronchiectasis	Chalmers, J. D., Aliberti, S., Filonenko, A., Shteinberg, M., Goeminne, P. C., Hill, A. T., Fardon, T. C., Obradovic, D., Gerlinger, C., Sotgiu, G., Operschall, E., Rutherford, R. M., Dimakou, K., Polverino, E., De Soyza, A., & McDonnell, M. J.	Am J Respir Crit Care Med. 2018 Jun 1;197(11):1410-1420. doi: 10.1164/rccm.201711-2202OC.
	1.0 (1.0–2.0)			Aduts with BE (active TB, asthma and COPD excluded)	Observational single-center prospective study	N	China		The Roles of Bacteria and Viruses in Bronchiectasis Exacerbation: A Prospective Study	Chen, C. L., Huang, Y., Yuan, J. J., Li, H. M., Han, X. R., Martinez-Garcia, M. A., de la Rosa-Carrillo, D., Chen, R. C., Guan, W. J., & Zhong, N. S.	Arch Bronconeumol (Engl Ed). 2020 Oct;56(10):621-629. doi: 10.1016/j.arbr.2019.12.014. Epub 2020 Oct 1
	1 (0–3)			Children with BE (<18 years) (CF excluded)	Nationwide registry study	N	Australia		Factors associated with “Frequent Exacerbator” phenotype in children with bronchiectasis: The first report on children from the Australian Bronchiectasis Registry	Kapur, N., Stroil-Salama, E., Morgan, L., Yerkovich, S., Holmes-Liew, C. L., King, P., Middleton, P., Maguire, G., Smith, D., Thomson, R., McCallum, G., Owens, L., & Chang, A. B.	Respir Med. 2021 Nov;188:106627. doi: 10.1016/j.rmed.2021.106627. Epub 2021 Sep 25.
	1 (0-2)			Adults with BE (CF, sarcoidosis, pulmonary fibrosis, active TB or NTM infection excluded)	Prospective observational study	N	Spain		Exacerbations and changes in physical activity and sedentary behaviour in patients with bronchiectasis after 1 year	Alcaraz-Serrano, V., Arbillaga-Etxarri, A., Oscanoa, P., Fernández-Barat, L., Bueno, L., Amaro, R., Gimeno-Santos, E., & Torres, A.	J Clin Med. 2021 Mar 12;10(6):1190. doi: 10.3390/jcm10061190.
	2 (1–3.25)			Adults with BE (CF excluded) - treatment group (baseline data)	Randomised placebo-controlled trial	N	Spain		Long-term benefits of airway clearance in bronchiectasis: a randomised placebo-controlled trial	Muñoz G, de Gracia J, Buxó M, Alvarez A, Vendrell M.	Eur Respir J. 2018 Jan 11;51(1):1701926. doi: 10.1183/13993003.01926-2017. Print 2018 Jan.
	1 (0.75–2.25)			Adults with BE (CF excluded) - placebo group (baseline data)	Randomised placebo-controlled trial	N	Spain		Long-term benefits of airway clearance in bronchiectasis: a randomised placebo-controlled trial	Muñoz G, de Gracia J, Buxó M, Alvarez A, Vendrell M.	Eur Respir J. 2018 Jan 11;51(1):1701926. doi: 10.1183/13993003.01926-2017. Print 2018 Jan.
	1 (0–2)		Patients with NCFBE in India had fewer exacerbations in the previous year compared to patients in Europe (2 (0-3); p<0.0001). In a negative binomial model, Indian patients had a lower frequency of reported outpatient exacerbations (Adjusted IRR: 0·60, 95% CI: 0·55–0·66; p<0·0001).	Adults with NCFBE - all aetiologies	Multicentre, prospective, observational cohort study	N	India	Y	Bronchiectasis in India: results from the European Multicentre Bronchiectasis Audit and Research Collaboration (EMBARC) and Respiratory Research Network of India Registry	Dhar, R., Singh, S., Talwar, D., Mohan, M., Tripathi, S. K., Swarnakar, R., Trivedi, S., Rajagopala, S., D'Souza, G., Padmanabhan, A., Baburao, A., Mahesh, P. A., Ghewade, B., Nair, G., Jindal, A., Jayadevappa, G. D. H., Sawhney, H., Sarmah, K. R., Saha, K., Anantharaj, S., … Chalmers, J. D.	Lancet Glob Health. 2019 Sep;7(9):e1269-e1279. doi: 10.1016/S2214-109X(19)30327-4.
	1 (0–3)			Adults with NCFBE - Post-TB aetiology	Multicentre, prospective, observational cohort study	Y	India	Y	Bronchiectasis in India: results from the European Multicentre Bronchiectasis Audit and Research Collaboration (EMBARC) and Respiratory Research Network of India Registry	Dhar, R., Singh, S., Talwar, D., Mohan, M., Tripathi, S. K., Swarnakar, R., Trivedi, S., Rajagopala, S., D'Souza, G., Padmanabhan, A., Baburao, A., Mahesh, P. A., Ghewade, B., Nair, G., Jindal, A., Jayadevappa, G. D. H., Sawhney, H., Sarmah, K. R., Saha, K., Anantharaj, S., … Chalmers, J. D.	Lancet Glob Health. 2019 Sep;7(9):e1269-e1279. doi: 10.1016/S2214-109X(19)30327-4.
	1 (0–2)			Adults with NCFBE - Idiopathic aetiology	Multicentre, prospective, observational cohort study	Y	India	Y	Bronchiectasis in India: results from the European Multicentre Bronchiectasis Audit and Research Collaboration (EMBARC) and Respiratory Research Network of India Registry	Dhar, R., Singh, S., Talwar, D., Mohan, M., Tripathi, S. K., Swarnakar, R., Trivedi, S., Rajagopala, S., D'Souza, G., Padmanabhan, A., Baburao, A., Mahesh, P. A., Ghewade, B., Nair, G., Jindal, A., Jayadevappa, G. D. H., Sawhney, H., Sarmah, K. R., Saha, K., Anantharaj, S., … Chalmers, J. D.	Lancet Glob Health. 2019 Sep;7(9):e1269-e1279. doi: 10.1016/S2214-109X(19)30327-4.
	1 (0–3)			Adults with NCFBE - Post-infective aetiology	Multicentre, prospective, observational cohort study	Y	India	Y	Bronchiectasis in India: results from the European Multicentre Bronchiectasis Audit and Research Collaboration (EMBARC) and Respiratory Research Network of India Registry	Dhar, R., Singh, S., Talwar, D., Mohan, M., Tripathi, S. K., Swarnakar, R., Trivedi, S., Rajagopala, S., D'Souza, G., Padmanabhan, A., Baburao, A., Mahesh, P. A., Ghewade, B., Nair, G., Jindal, A., Jayadevappa, G. D. H., Sawhney, H., Sarmah, K. R., Saha, K., Anantharaj, S., … Chalmers, J. D.	Lancet Glob Health. 2019 Sep;7(9):e1269-e1279. doi: 10.1016/S2214-109X(19)30327-4.
	1 (0–2)			Adults with NCFBE - ABPA aetiology	Multicentre, prospective, observational cohort study	Y	India	Y	Bronchiectasis in India: results from the European Multicentre Bronchiectasis Audit and Research Collaboration (EMBARC) and Respiratory Research Network of India Registry	Dhar, R., Singh, S., Talwar, D., Mohan, M., Tripathi, S. K., Swarnakar, R., Trivedi, S., Rajagopala, S., D'Souza, G., Padmanabhan, A., Baburao, A., Mahesh, P. A., Ghewade, B., Nair, G., Jindal, A., Jayadevappa, G. D. H., Sawhney, H., Sarmah, K. R., Saha, K., Anantharaj, S., … Chalmers, J. D.	Lancet Glob Health. 2019 Sep;7(9):e1269-e1279. doi: 10.1016/S2214-109X(19)30327-4.
	1 (0–2)			Adults with NCFBE - COPD aetiology	Multicentre, prospective, observational cohort study	Y	India	Y	Bronchiectasis in India: results from the European Multicentre Bronchiectasis Audit and Research Collaboration (EMBARC) and Respiratory Research Network of India Registry	Dhar, R., Singh, S., Talwar, D., Mohan, M., Tripathi, S. K., Swarnakar, R., Trivedi, S., Rajagopala, S., D'Souza, G., Padmanabhan, A., Baburao, A., Mahesh, P. A., Ghewade, B., Nair, G., Jindal, A., Jayadevappa, G. D. H., Sawhney, H., Sarmah, K. R., Saha, K., Anantharaj, S., … Chalmers, J. D.	Lancet Glob Health. 2019 Sep;7(9):e1269-e1279. doi: 10.1016/S2214-109X(19)30327-4.
	1 (0–2)			Adults with NCFBE - Asthma aetiology	Multicentre, prospective, observational cohort study	Y	India	Y	Bronchiectasis in India: results from the European Multicentre Bronchiectasis Audit and Research Collaboration (EMBARC) and Respiratory Research Network of India Registry	Dhar, R., Singh, S., Talwar, D., Mohan, M., Tripathi, S. K., Swarnakar, R., Trivedi, S., Rajagopala, S., D'Souza, G., Padmanabhan, A., Baburao, A., Mahesh, P. A., Ghewade, B., Nair, G., Jindal, A., Jayadevappa, G. D. H., Sawhney, H., Sarmah, K. R., Saha, K., Anantharaj, S., … Chalmers, J. D.	Lancet Glob Health. 2019 Sep;7(9):e1269-e1279. doi: 10.1016/S2214-109X(19)30327-4.
	2 (1–3)			Adults with NCFBE - Other aetiology (RA, PCD, gastro-oesophageal reflux, NTM infection)	Multicentre, prospective, observational cohort study	Y	India	Y	Bronchiectasis in India: results from the European Multicentre Bronchiectasis Audit and Research Collaboration (EMBARC) and Respiratory Research Network of India Registry	Dhar, R., Singh, S., Talwar, D., Mohan, M., Tripathi, S. K., Swarnakar, R., Trivedi, S., Rajagopala, S., D'Souza, G., Padmanabhan, A., Baburao, A., Mahesh, P. A., Ghewade, B., Nair, G., Jindal, A., Jayadevappa, G. D. H., Sawhney, H., Sarmah, K. R., Saha, K., Anantharaj, S., … Chalmers, J. D.	Lancet Glob Health. 2019 Sep;7(9):e1269-e1279. doi: 10.1016/S2214-109X(19)30327-4.
	3.09±2.2			Hospitalised adults with NCFBE (traction BE excluded)	Prospective, observational, multicenter study	N	Spain	Y	Cost of hospitalizations due to exacerbation in patients with non-cystic fibrosis bronchiectasis	de la Rosa Carrillo, D., Navarro Rolon, A., Girón Moreno, R. M., Montull Veiga, B., Olveira Fuster, C., Padilla Galo, A., Prados Sánchez, C., Quintana Gallego, E., Sibila Vidal, O., Celorrio Jiménez, N., Ruiz Peña, A., Torres Martí, A., Avilés Inglés, M. J., Blanco Aparicio, M., García-Clemente, M., Golpe Gómez, R., Gómez Bonilla, A., Gómez González, C., Leal Arranz, M. V., Mínguez Clemente, P., …	Respiration. 2018;96(5):406-416. doi: 10.1159/000489935. Epub 2018 Jul 11.
	1.5 (0.0-2.0)			Adults with BE (CF and traction BE excluded) - type 2 inflammation (T2) high endotype	Observational, cross-sectional study	N	Italy		T2-High endotype and response to biological treatments in patients with bronchiectasis	Oriano, M., Gramegna, A., Amati, F., D'Adda, A., Gaffuri, M., Contoli, M., Bindo, F., Simonetta, E., Di Francesco, C., Santambrogio, M., Sotgiu, G., Blasi, F., & Aliberti, S.	Biomedicines. 2021 Jul 2;9(7):772. doi: 10.3390/biomedicines9070772.
	1.0 (0.0-2.0)			Adults with BE (CF and traction BE excluded) - not type 2 inflammation (T2) high endotype	Observational, cross-sectional study	N	Italy		T2-High endotype and response to biological treatments in patients with bronchiectasis	Oriano, M., Gramegna, A., Amati, F., D'Adda, A., Gaffuri, M., Contoli, M., Bindo, F., Simonetta, E., Di Francesco, C., Santambrogio, M., Sotgiu, G., Blasi, F., & Aliberti, S.	Biomedicines. 2021 Jul 2;9(7):772. doi: 10.3390/biomedicines9070772.
	1.9 ±1.5		Patients with CAP exacerbation experienced significantly fewer exacerbations in the previous year compared to those with NOCAP exacerbation (P=0.002)	Adults with NCFBE - presented at outpatient clinic due to non-pneumonic (NOCAP) exacerbation	Prospective, observational, multicenter study	N	Spain	Y	Pneumonic and non-pneumonic exacerbations in bronchiectasis: Clinical and microbiological differences	Polverino E, Rosales-Mayor E, Benegas M, Menendez R, Alcaraz-Serrano V, Ansotegui E, Montull B, Girón RM, Cisneros C, Vendrell M, Muñoz G, Marcos MA, Sanchez M, Torres A.	J Infect. 2018 Aug;77(2):99-106. doi: 10.1016/j.jinf.2018.04.006. Epub 2018 May 7.
	1.1 ±1.2			Adults with NCFBE - presented at outpatient clinic due to pneumonic (CAP) exacerbation	Prospective, observational, multicenter study	N	Spain	Y	Pneumonic and non-pneumonic exacerbations in bronchiectasis: Clinical and microbiological differences	Polverino E, Rosales-Mayor E, Benegas M, Menendez R, Alcaraz-Serrano V, Ansotegui E, Montull B, Girón RM, Cisneros C, Vendrell M, Muñoz G, Marcos MA, Sanchez M, Torres A.	J Infect. 2018 Aug;77(2):99-106. doi: 10.1016/j.jinf.2018.04.006. Epub 2018 May 7.
	4.0 ± 2.5			Adults with NCFBE - all aetiologies	Multicenter, observational, prospective cohort study	N	Spain	Y	High Adherence, Microbiological Control and Reduced Exacerbations in Patients With Non-Cystic Fibrosis Bronchiectasis Treated With Nebulised Colistin. A Prospective Observational Study	Navas-Bueno B, Casas-Maldonado F, Padilla-Galo A, González-Moya-Mondelo E, Arenas-Gordillo M, Bioque-Rivera JC, Jimeno-Galván R, Cano-Gómez MS, López-Campos JL, Merlos-Navarro S, Valido-Morales A, Vaquero-Barrios JM.	Arch Bronconeumol. 2022 Dec;58(12):834-836. doi: 10.1016/j.arbres.2022.03.023. Epub 2022 Apr 27.
	3.9 ± 2.4		Patients with idiopathic bronchiectasis had significantly fewer exacerbations (p < 0.021) compared to other aetiologies	Adults with NCFBE - post-infective aetiology	Multicenter, observational, prospective cohort study	N	Spain	Y	High Adherence, Microbiological Control and Reduced Exacerbations in Patients With Non-Cystic Fibrosis Bronchiectasis Treated With Nebulised Colistin. A Prospective Observational Study	Navas-Bueno B, Casas-Maldonado F, Padilla-Galo A, González-Moya-Mondelo E, Arenas-Gordillo M, Bioque-Rivera JC, Jimeno-Galván R, Cano-Gómez MS, López-Campos JL, Merlos-Navarro S, Valido-Morales A, Vaquero-Barrios JM.	Arch Bronconeumol. 2022 Dec;58(12):834-836. doi: 10.1016/j.arbres.2022.03.023. Epub 2022 Apr 27.
	2.0 ± 1.1			Adults with NCFBE - idiopathic aetiology	Multicenter, observational, prospective cohort study	N	Spain	Y	High Adherence, Microbiological Control and Reduced Exacerbations in Patients With Non-Cystic Fibrosis Bronchiectasis Treated With Nebulised Colistin. A Prospective Observational Study	Navas-Bueno B, Casas-Maldonado F, Padilla-Galo A, González-Moya-Mondelo E, Arenas-Gordillo M, Bioque-Rivera JC, Jimeno-Galván R, Cano-Gómez MS, López-Campos JL, Merlos-Navarro S, Valido-Morales A, Vaquero-Barrios JM.	Arch Bronconeumol. 2022 Dec;58(12):834-836. doi: 10.1016/j.arbres.2022.03.023. Epub 2022 Apr 27.
	4.5 ± 2.8			Adults with NCFBE - COPD aetiology	Multicenter, observational, prospective cohort study	N	Spain	Y	High Adherence, Microbiological Control and Reduced Exacerbations in Patients With Non-Cystic Fibrosis Bronchiectasis Treated With Nebulised Colistin. A Prospective Observational Study	Navas-Bueno B, Casas-Maldonado F, Padilla-Galo A, González-Moya-Mondelo E, Arenas-Gordillo M, Bioque-Rivera JC, Jimeno-Galván R, Cano-Gómez MS, López-Campos JL, Merlos-Navarro S, Valido-Morales A, Vaquero-Barrios JM.	Arch Bronconeumol. 2022 Dec;58(12):834-836. doi: 10.1016/j.arbres.2022.03.023. Epub 2022 Apr 27.
	5.1 ± 2.5			Adults with NCFBE - dyskinesia aetiology	Multicenter, observational, prospective cohort study	N	Spain	Y	High Adherence, Microbiological Control and Reduced Exacerbations in Patients With Non-Cystic Fibrosis Bronchiectasis Treated With Nebulised Colistin. A Prospective Observational Study	Navas-Bueno B, Casas-Maldonado F, Padilla-Galo A, González-Moya-Mondelo E, Arenas-Gordillo M, Bioque-Rivera JC, Jimeno-Galván R, Cano-Gómez MS, López-Campos JL, Merlos-Navarro S, Valido-Morales A, Vaquero-Barrios JM.	Arch Bronconeumol. 2022 Dec;58(12):834-836. doi: 10.1016/j.arbres.2022.03.023. Epub 2022 Apr 27.
	3.7 ± 2.5			Adults with NCFBE - other aetiology (not post-infective, idiopathic, COPD or dyskinesia)	Multicenter, observational, prospective cohort study	N	Spain	Y	High Adherence, Microbiological Control and Reduced Exacerbations in Patients With Non-Cystic Fibrosis Bronchiectasis Treated With Nebulised Colistin. A Prospective Observational Study	Navas-Bueno B, Casas-Maldonado F, Padilla-Galo A, González-Moya-Mondelo E, Arenas-Gordillo M, Bioque-Rivera JC, Jimeno-Galván R, Cano-Gómez MS, López-Campos JL, Merlos-Navarro S, Valido-Morales A, Vaquero-Barrios JM.	Arch Bronconeumol. 2022 Dec;58(12):834-836. doi: 10.1016/j.arbres.2022.03.023. Epub 2022 Apr 27.
	1 (0-2)			Adults with BE (CF excluded)	National database study	N	Australia		Australian adults with bronchiectasis: The first report from the Australian Bronchiectasis Registry	Visser, S. K., Bye, P. T. P., Fox, G. J., Burr, L. D., Chang, A. B., Holmes-Liew, C. L., King, P., Middleton, P. G., Maguire, G. P., Smith, D., Thomson, R. M., Stroil-Salama, E., Britton, W. J., & Morgan, L. C. (	Respir Med. 2019 Aug;155:97-103. doi: 10.1016/j.rmed.2019.07.016. Epub 2019 Jul 16.
	3 (1-4)			Patients with BE (CF excluded)	Cross-sectional pilot study	N	Spain		Safety and tolerability of inhaled antibiotics in patients with bronchiectasis	Vélez-Díaz-Pallarés M, Montero-Llorente B, Parro-Martín MÁ, Martínez-Barros H, Máiz Carro L, Nieto Royo R, Gómez-Lozano A, Menacho-Román M, Álvarez-Díaz A.	Pulm Pharmacol Ther. 2022 Feb;72:102110. doi: 10.1016/j.pupt.2022.102110. Epub 2022 Jan 13.
	3 (no IQR)			Adults with BE (CF excluded)	Multi-centre, prospective, obsrevational study	N	New Zealand	Y	The New Zealand bronchiectasis registry- The first 250 participants	Good W.; Diggins B.; Weatherall M.; Poot B.; Dawkins P.; Griffiths P.; Maze M.; Tuffery C.; Morgan L.; Wong C.	Respirology; 2022, 27:SUPPL 1 (65-66)
	2 (2–3)			Adults with BE - either idiopathic or post-infective (all other aetiologies including CF, immunodeficiency, ABPA excluded) - control group (baseline data)	Prospective, randomized, controlled, multicenter clinical trial	N	China	Y	Effect of N-acetylcysteine on exacerbations of bronchiectasis (BENE): a randomized controlled trial	Qi, Q., Ailiyaer, Y., Liu, R. et al.	Respir Res 20, 73 (2019). https://doi.org/10.1186/s12931-019-1042-x
	2 (2–3)			Adults with BE - either idiopathic or post-infective (all other aetiologies including CF, immunodeficiency, ABPA excluded) - treatment group (baseline data)	Prospective, randomized, controlled, multicenter clinical trial	N	China	Y	Effect of N-acetylcysteine on exacerbations of bronchiectasis (BENE): a randomized controlled trial	Qi, Q., Ailiyaer, Y., Liu, R. et al.	Respir Res 20, 73 (2019). https://doi.org/10.1186/s12931-019-1042-x
	2.4±0.8			Adults with stable NCFBE - either idiopathic or post-infective	International phase III prospective, parallel-group, randomized, double-blinded, multicentre, placebo-controlled trial	N	Australia/New Zealand, Asia, Europe, Middle East, South Africa, and North and South America	Y	RESPIRE 2: a phase III placebo-controlled randomised trial of ciprofloxacin dry powder for inhalation in non-cystic fibrosis bronchiectasis	Aksamit, T., Anthony De Soyza, Tiemo-Joerg Bandel, Margarita Criollo, J. Stuart Elborn, Elisabeth Operschall, Eva Polverino, Katrin Roth, Kevin L. Winthrop, Robert Wilson	European Respiratory Journal 2018 51: 1702053; DOI: 10.1183/13993003.02053-2017
	2.0 (1.3–5.0)			Adults with NCFBE	Observational case-control study	N	China		Arterial stiffness in adults with steady-state bronchiectasis: association with clinical indices and disease severity	Gao, Yh., Cui, Jj., Wang, Ly. et al.	Respir Res 19, 86 (2018). https://doi.org/10.1186/s12931-018-0790-3
	1 (0-2)			Adults with BE (CF, asthma, ABPA, COPD and active infection excluded) - all patients	Cross-sectional study	N	Brazil		Characterization of the severity of dyspnea in patients with bronchiectasis: correlation with clinical, functional, and tomographic aspects	Nucci, M. C. N. M., Fernandes, F. L. A., Salge, J. M., Stelmach, R., Cukier, A., & Athanazio, R.	Jornal brasileiro de pneumologia, 2020, 46(5), e20190162. https://doi.org/10.36416/1806-3756/e20190162
	0 (0-1)		Severely symptomatic patients had more exacerbations compared to mildly symptomatic patients (p=0.005)	Adults with BE (CF, asthma, ABPA, COPD and active infection excluded) - mildy symptomatic patients	Cross-sectional study	N	Brazil		Characterization of the severity of dyspnea in patients with bronchiectasis: correlation with clinical, functional, and tomographic aspects	Nucci, M. C. N. M., Fernandes, F. L. A., Salge, J. M., Stelmach, R., Cukier, A., & Athanazio, R.	Jornal brasileiro de pneumologia, 2020, 46(5), e20190162. https://doi.org/10.36416/1806-3756/e20190162
	1 (0-2)			Adults with BE (CF, asthma, ABPA, COPD and active infection excluded) - severely symptomatic patients	Cross-sectional study	N	Brazil		Characterization of the severity of dyspnea in patients with bronchiectasis: correlation with clinical, functional, and tomographic aspects	Nucci, M. C. N. M., Fernandes, F. L. A., Salge, J. M., Stelmach, R., Cukier, A., & Athanazio, R.	Jornal brasileiro de pneumologia, 2020, 46(5), e20190162. https://doi.org/10.36416/1806-3756/e20190162
	2 (1–3)			Adults with stable BE (CF and traction BE excluded) - all patients	Prospectve observational study	Y	Italy, UK, Belgium, Spain, Greece and Ireland	Y	Etiology of Non-Cystic Fibrosis Bronchiectasis in Adults and Its Correlation to Disease Severity	Lonni, S., Chalmers, J. D., Goeminne, P. C., McDonnell, M. J., Dimakou, K., De Soyza, A., Polverino, E., Van de Kerkhove, C., Rutherford, R., Davison, J., Rosales, E., Pesci, A., Restrepo, M. I., Torres, A., & Aliberti, S.	Annals of the American Thoracic Society, 2015, 12(12), 1764–1770. https://doi.org/10.1513/AnnalsATS.201507-472OC
	1 (0–2)		Patients with more severe disease experienced significantly more exacerbations (p<0.001)	Adults with stable BE (CF and traction BE excluded) - mild disease (BSI)	Prospectve observational study	Y	Italy, UK, Belgium, Spain, Greece and Ireland	Y	Etiology of Non-Cystic Fibrosis Bronchiectasis in Adults and Its Correlation to Disease Severity	Lonni, S., Chalmers, J. D., Goeminne, P. C., McDonnell, M. J., Dimakou, K., De Soyza, A., Polverino, E., Van de Kerkhove, C., Rutherford, R., Davison, J., Rosales, E., Pesci, A., Restrepo, M. I., Torres, A., & Aliberti, S.	Annals of the American Thoracic Society, 2015, 12(12), 1764–1770. https://doi.org/10.1513/AnnalsATS.201507-472OC
	2 (1–3)			Adults with stable BE (CF and traction BE excluded) - moderate disease (BSI)	Prospectve observational study	Y	Italy, UK, Belgium, Spain, Greece and Ireland	Y	Etiology of Non-Cystic Fibrosis Bronchiectasis in Adults and Its Correlation to Disease Severity	Lonni, S., Chalmers, J. D., Goeminne, P. C., McDonnell, M. J., Dimakou, K., De Soyza, A., Polverino, E., Van de Kerkhove, C., Rutherford, R., Davison, J., Rosales, E., Pesci, A., Restrepo, M. I., Torres, A., & Aliberti, S.	Annals of the American Thoracic Society, 2015, 12(12), 1764–1770. https://doi.org/10.1513/AnnalsATS.201507-472OC
	3 (2–4)			Adults with stable BE (CF and traction BE excluded) - severe disease (BSI)	Prospectve observational study	Y	Italy, UK, Belgium, Spain, Greece and Ireland	Y	Etiology of Non-Cystic Fibrosis Bronchiectasis in Adults and Its Correlation to Disease Severity	Lonni, S., Chalmers, J. D., Goeminne, P. C., McDonnell, M. J., Dimakou, K., De Soyza, A., Polverino, E., Van de Kerkhove, C., Rutherford, R., Davison, J., Rosales, E., Pesci, A., Restrepo, M. I., Torres, A., & Aliberti, S.	Annals of the American Thoracic Society, 2015, 12(12), 1764–1770. https://doi.org/10.1513/AnnalsATS.201507-472OC
	2 ± 1			Patients with NCFBE (COPD excluded)	Retrospective analysis	N	Italy		Effects of Pulmonary Rehabilitation in Patients with Non-Cystic Fibrosis Bronchiectasis: A Retrospective Analysis of Clinical and Functional Predictors of Efficacy.	Zanini, A., Aiello, M., Adamo, D., Cherubino, F., Zampogna, E., Sotgiu, G., Chetta, A., & Spanevello, A.	Respiration; international review of thoracic diseases, 2015, 89(6), 525–533. https://doi.org/10.1159/000380771
	1.8 ± 1.8			Adults with BE (CF, PID, COPD and asthma excluded) - all patients	Prospective observational study	N	Spain		Comparison of two prognostic scores (BSI and FACED) in a Spanish cohort of adult patients with bronchiectasis and improvement of the FACED predictive capacity for exacerbations	Rosales-Mayor, E., Polverino, E., Raguer, L., Alcaraz, V., Gabarrus, A., Ranzani, O., Menendez, R., & Torres, A.	PloS one, 2017, 12(4), e0175171. https://doi.org/10.1371/journal.pone.0175171
	1.5 ± 1.5		High-EXAC patients had more exacerbations in the previous year compared to low EXAC-patients (p<0.001)	Adults with BE (CF, PID, COPD and asthma excluded) - low-EXAC patients (<2 exacerbations per year)	Prospective observational study	N	Spain		Comparison of two prognostic scores (BSI and FACED) in a Spanish cohort of adult patients with bronchiectasis and improvement of the FACED predictive capacity for exacerbations	Rosales-Mayor, E., Polverino, E., Raguer, L., Alcaraz, V., Gabarrus, A., Ranzani, O., Menendez, R., & Torres, A.	PloS one, 2017, 12(4), e0175171. https://doi.org/10.1371/journal.pone.0175171
	2.9 ± 2.1			Adults with BE (CF, PID, COPD and asthma excluded) - high-EXAC patients (≥2 exacerbations per year)	Prospective observational study	N	Spain		Comparison of two prognostic scores (BSI and FACED) in a Spanish cohort of adult patients with bronchiectasis and improvement of the FACED predictive capacity for exacerbations	Rosales-Mayor, E., Polverino, E., Raguer, L., Alcaraz, V., Gabarrus, A., Ranzani, O., Menendez, R., & Torres, A.	PloS one, 2017, 12(4), e0175171. https://doi.org/10.1371/journal.pone.0175171
	2 (1-3)			Adults with BE (CF and traction BE excluded)	Prospective international cohort study	N	UK, Ireland, Belgium and Italy	Y	Comorbidities and the risk of mortality in patients with bronchiectasis: an international multicentre cohort study	McDonnell, M. J., Aliberti, S., Goeminne, P. C., Restrepo, M. I., Finch, S., Pesci, A., Dupont, L. J., Fardon, T. C., Wilson, R., Loebinger, M. R., Skrbic, D., Obradovic, D., De Soyza, A., Ward, C., Laffey, J. G., Rutherford, R. M., & Chalmers, J. D.	The Lancet. Respiratory medicine, 2016, 4(12), 969–979. https://doi.org/10.1016/S2213-2600(16)30320-4
	2.52±2.2			Adults with NCFBE	Observational, multicentre cohort study	N	Spain	Y	Multidimensional approach to non-cystic fibrosis bronchiectasis: the FACED score	Miguel Á. Martínez-García, Javier de Gracia, Monserrat Vendrell Relat, Rosa-Maria Girón, Luis Máiz Carro, David de la Rosa Carrillo, Casilda Olveira	European Respiratory Journal 2014 43: 1357-1367; DOI: 10.1183/09031936.00026313
	1.12±1.4			Adults with BE	Observational, multicenter study	N	Brazil, Argentina and Chile	Y	Predicting high risk of exacerbations in bronchiectasis: the E-FACED score	Martinez-Garcia, M. A., Athanazio, R. A., Girón, R., Máiz-Carro, L., de la Rosa, D., Olveira, C., de Gracia, J., Vendrell, M., Prados-Sánchez, C., Gramblicka, G., Corso Pereira, M., Lundgren, F. L., Fernandes De Figueiredo, M., Arancibia, F., & Rached, S. Z.	International journal of chronic obstructive pulmonary disease, 2017, 12, 275–284. https://doi.org/10.2147/COPD.S121943
	4.4±4.4			Patients with BE	Single-centre retrospective cohort study	N	UK		Predicting mortality in bronchiectasis using bronchiectasis severity index and FACED scores: a 19-year cohort study	Huw C. Ellis, Steven Cowman, Michele Fernandes, Robert Wilson, Michael R. Loebinger	European Respiratory Journal 2016 47: 482-489; DOI: 10.1183/13993003.01312-2015
	4.0 (3-9)			Adults with NCFBE - treatment group (baseline data)	Multicenter, randomsied, double-blind, placebo controlled, parallel-group study	N	The Netherlands	Y	Effect of Azithromycin Maintenance Treatment on Infectious Exacerbations Among Patients With Non–Cystic Fibrosis Bronchiectasis: The BAT Randomized Controlled Trial	Altenburg J, de Graaff CS, Stienstra Y, et al.	JAMA. 2013;309(12):1251–1259. doi:10.1001/jama.2013.1937
	5.0 (3-12)			Adults with NCFBE - placebo group (baseline data)	Multicenter, randomsied, double-blind, placebo controlled, parallel-group study	N	The Netherlands	Y	Effect of Azithromycin Maintenance Treatment on Infectious Exacerbations Among Patients With Non–Cystic Fibrosis Bronchiectasis: The BAT Randomized Controlled Trial	Altenburg J, de Graaff CS, Stienstra Y, et al.	JAMA. 2013;309(12):1251–1259. doi:10.1001/jama.2013.1937
	2 (1–3.25)			Adults with BE (CF excluded) - treatment group (baseline data)	Randomised placebo-controlled trial	N	Spain		Long-term benefits of airway clearance in bronchiectasis: a randomised placebo-controlled trial	Gerard Muñoz, Javier de Gracia, Maria Buxó, Antonio Alvarez, Montserrat Vendrell	European Respiratory Journal 2018 51: 1701926; DOI: 10.1183/13993003.01926-2017
	1 (0.75–2.25)			Adults with BE (CF excluded) - placebo group (baseline data)	Randomised placebo-controlled trial	N	Spain		Long-term benefits of airway clearance in bronchiectasis: a randomised placebo-controlled trial	Gerard Muñoz, Javier de Gracia, Maria Buxó, Antonio Alvarez, Montserrat Vendrell	European Respiratory Journal 2018 51: 1701926; DOI: 10.1183/13993003.01926-2017
	3 (2-5.8)			Patients with NCFBE - all patients	Prospective, observational cohort study	N	UK		Lung function, symptoms and inflammation during exacerbations of non-cystic fibrosis bronchiectasis: a prospective observational cohort study	Brill, S. E., Patel, A. R., Singh, R., Mackay, A. J., Brown, J. S., & Hurst, J. R.	Respiratory research, 2015, 16(1), 16. https://doi.org/10.1186/s12931-015-0167-9
	3 (2.3-6)			Patients with NCFBE - patients exerpeincing excaerbations during study	Prospective, observational cohort study	N	UK		Lung function, symptoms and inflammation during exacerbations of non-cystic fibrosis bronchiectasis: a prospective observational cohort study	Brill, S. E., Patel, A. R., Singh, R., Mackay, A. J., Brown, J. S., & Hurst, J. R.	Respiratory research, 2015, 16(1), 16. https://doi.org/10.1186/s12931-015-0167-9
	1.2±1.5			Adults with NCFBE (pulmonary fibrosis/sarcoidosis and traction BE excluded)	Retrospective study	N	Portugal		The Bronchiectasis Severity Index and FACED score for assessment of the severity of bronchiectasis	Costa, J. C., Machado, J. N., Ferreira, C., Gama, J., & Rodrigues, C.	Pulmonology, 2015, S2173-5115(17)30154-9. Advance online publication. https://doi.org/10.1016/j.rppnen.2017.08.009
	2.6±2.3		Patients with P. aeruginosa had a higher number of exacerbations in the previous year compared to patients without P. aeruginosa (p=0.07)	Adults with BE - admitted to hospital for exacerbation - P. aeruginosa colonisation	Prospective observational study	N	Unknown		Exacerbations of bronchiectasis requiring hospitalization; clinical characteristics and outcomes	Guillermo Suarez-Cuartin, Anna Feliu, Ana Rodrigo-Troyano, Ferran Sanchez-Reus, Diego Castillo, Vicente Plaza, Marcos I. Restrepo, Stefano Aliberti, James D. Chalmers, Oriol Sibila	European Respiratory Journal 2016 48: PA1550; DOI: 10.1183/13993003.congress-2016.PA1550
	1.1±1.7			Adults with BE - admitted to hospital for exacerbation - no P. aeruginosa colonisation	Prospective observational study	N	Unknown		Exacerbations of bronchiectasis requiring hospitalization; clinical characteristics and outcomes	Guillermo Suarez-Cuartin, Anna Feliu, Ana Rodrigo-Troyano, Ferran Sanchez-Reus, Diego Castillo, Vicente Plaza, Marcos I. Restrepo, Stefano Aliberti, James D. Chalmers, Oriol Sibila	European Respiratory Journal 2016 48: PA1550; DOI: 10.1183/13993003.congress-2016.PA1550
	1 (0-2)			Patients with BE (CF excluded)	Population-based study	Y	Spain	Y	Prevalence and incidence of bronchiectasis in Catalonia, Spain: A population-based study	Monteagudo, M., Rodríguez-Blanco, T., Barrecheguren, M., Simonet, P., & Miravitlles, M.	Respiratory medicine, 2016, 121, 26–31. https://doi.org/10.1016/j.rmed.2016.10.014
	2 (1–3)			Adults with BE (CF and traction BE excluded)	Secondary analysis of prospective observational study	Y	Italy, UK, Belgium, Greecer and Ireland	Y	Clinical phenotypes in adult patients with bronchiectasis	Stefano Aliberti, Sara Lonni, Simone Dore, Melissa J. McDonnell, Pieter C. Goeminne, Katerina Dimakou, Thomas C. Fardon, Robert Rutherford, Alberto Pesci, Marcos I. Restrepo, Giovanni Sotgiu, James D. Chalmers	European Respiratory Journal 2016 47: 1113-1122; DOI: 10.1183/13993003.01899-2015
	3 (2–4)		Significant difference between clusters (p=0.0001)	Adults with BE (CF and traction BE excluded) - patients with chronic P. aeruginosa infection	Secondary analysis of prospective observational study	Y	Italy, UK, Belgium, Greecer and Ireland	Y	Clinical phenotypes in adult patients with bronchiectasis	Stefano Aliberti, Sara Lonni, Simone Dore, Melissa J. McDonnell, Pieter C. Goeminne, Katerina Dimakou, Thomas C. Fardon, Robert Rutherford, Alberto Pesci, Marcos I. Restrepo, Giovanni Sotgiu, James D. Chalmers	European Respiratory Journal 2016 47: 1113-1122; DOI: 10.1183/13993003.01899-2015
	2 (1–3)			Adults with BE (CF and traction BE excluded) - patients with chronic infection with pathogens other than P. aeruginosa	Secondary analysis of prospective observational study	Y	Italy, UK, Belgium, Greecer and Ireland	Y	Clinical phenotypes in adult patients with bronchiectasis	Stefano Aliberti, Sara Lonni, Simone Dore, Melissa J. McDonnell, Pieter C. Goeminne, Katerina Dimakou, Thomas C. Fardon, Robert Rutherford, Alberto Pesci, Marcos I. Restrepo, Giovanni Sotgiu, James D. Chalmers	European Respiratory Journal 2016 47: 1113-1122; DOI: 10.1183/13993003.01899-2015
	2 (1–3)			Adults with BE (CF and traction BE excluded) - patients with daily sputum but no chronic infection	Secondary analysis of prospective observational study	Y	Italy, UK, Belgium, Greecer and Ireland	Y	Clinical phenotypes in adult patients with bronchiectasis	Stefano Aliberti, Sara Lonni, Simone Dore, Melissa J. McDonnell, Pieter C. Goeminne, Katerina Dimakou, Thomas C. Fardon, Robert Rutherford, Alberto Pesci, Marcos I. Restrepo, Giovanni Sotgiu, James D. Chalmers	European Respiratory Journal 2016 47: 1113-1122; DOI: 10.1183/13993003.01899-2015
	2 (1–3)			Adults with BE (CF and traction BE excluded) - patients without daily sputum and no chronic infection	Secondary analysis of prospective observational study	Y	Italy, UK, Belgium, Greecer and Ireland	Y	Clinical phenotypes in adult patients with bronchiectasis	Stefano Aliberti, Sara Lonni, Simone Dore, Melissa J. McDonnell, Pieter C. Goeminne, Katerina Dimakou, Thomas C. Fardon, Robert Rutherford, Alberto Pesci, Marcos I. Restrepo, Giovanni Sotgiu, James D. Chalmers	European Respiratory Journal 2016 47: 1113-1122; DOI: 10.1183/13993003.01899-2015
	1 (0–2)			Adults with BE (CF, sarcoidosis, pulmonary fiborsis excluded) - all patients	Prospective, observational study	N	Spain		Association between physical activity and risk of hospitalisation in bronchiectasis	Alcaraz-Serrano V, Gimeno-Santos E, Scioscia G, Gabarrús A, Navarro A, Herrero-Cortina B, Amaro R, Fernández-Barat L, Torres A.	Eur Respir J. 2020 Jun 11;55(6):1902138. doi: 10.1183/13993003.02138-2019. Print 2020 Jun.
	2 (0–4)		No significant difference (p=0.171)	Adults with BE (CF, sarcoidosis, pulmonary fiborsis excluded) - hospitalised for exacerbation during 1-year follow up	Prospective, observational study	N	Spain		Association between physical activity and risk of hospitalisation in bronchiectasis	Alcaraz-Serrano V, Gimeno-Santos E, Scioscia G, Gabarrús A, Navarro A, Herrero-Cortina B, Amaro R, Fernández-Barat L, Torres A.	Eur Respir J. 2020 Jun 11;55(6):1902138. doi: 10.1183/13993003.02138-2019. Print 2020 Jun.
	1 (0–2)			Adults with BE (CF, sarcoidosis, pulmonary fiborsis excluded) - NOT hospitalised for exacerbation during 1-year follow up	Prospective, observational study	N	Spain		Association between physical activity and risk of hospitalisation in bronchiectasis	Alcaraz-Serrano V, Gimeno-Santos E, Scioscia G, Gabarrús A, Navarro A, Herrero-Cortina B, Amaro R, Fernández-Barat L, Torres A.	Eur Respir J. 2020 Jun 11;55(6):1902138. doi: 10.1183/13993003.02138-2019. Print 2020 Jun.
	1.2 ± 1.9		Depressed patients had significantly more exacerbations in the previous year (p<0.001). Number of exacerbations was significantly related to depression (OR: 1.140, 95% CI: 1.064–1.228, p < 0.001)	Adults with BE (CF and traction BE excluded) - non-depressed patients (PHQ-9 < 10)	Observational registry study	N	Korea		Prevalence of depression and its associated factors in bronchiectasis: findings from KMBARC registry	Lee JH, Lee WY, Yong SJ, Kim WJ, Sin S, Lee CY, Kim Y, Jung JY, Kim SH; KMBARC.	BMC Pulm Med. 2021 Sep 27;21(1):306. doi: 10.1186/s12890-021-01675-4.
	2.0 ± 3.7			Adults with BE (CF and traction BE excluded) - depressed patients (PHQ-9 ≥ 10)	Observational registry study	N	Korea		Prevalence of depression and its associated factors in bronchiectasis: findings from KMBARC registry	Lee JH, Lee WY, Yong SJ, Kim WJ, Sin S, Lee CY, Kim Y, Jung JY, Kim SH; KMBARC.	BMC Pulm Med. 2021 Sep 27;21(1):306. doi: 10.1186/s12890-021-01675-4.
	2 (0–4)			Adults with BE (CF and co-existing COPD excluded)	Observational, real-life propensity-matched control study	N	UK		Pulmonary rehabilitation in bronchiectasis: a propensity-matched study	Patel S, Cole AD, Nolan CM, Barker RE, Jones SE, Kon S, Cairn J, Loebinger M, Wilson R, Man WD.	Eur Respir J. 2019 Jan 17;53(1):1801264. doi: 10.1183/13993003.01264-2018. Print 2019 Jan.
	4 (3–5)			Adults with BE (CF, ABPA, TB and NTM infection excluded) - treatment group (baseline data)	Multicenter, double-blind, placebo-controlled randomized controlled trial	N	Netherlands	Y	Effects of long-term tobramycin inhalation solution (TIS) once daily on exacerbation rate in patients with non-cystic fibrosis bronchiectasis	Terpstra LC, Altenburg J, Bronsveld I, de Kruif MD, Berk Y, Snijders D, Rozemeijer W, Heijerman HGM, Boersma WG.	Respir Res. 2022 Dec 3;23(1):330. doi: 10.1186/s12931-022-02243-y.
	3.5 (2–5.25)			Adults with BE (CF, ABPA, TB and NTM infection excluded) - placebo group (baseline data)	Multicenter, double-blind, placebo-controlled randomized controlled trial	N	Netherlands	Y	Effects of long-term tobramycin inhalation solution (TIS) once daily on exacerbation rate in patients with non-cystic fibrosis bronchiectasis	Terpstra LC, Altenburg J, Bronsveld I, de Kruif MD, Berk Y, Snijders D, Rozemeijer W, Heijerman HGM, Boersma WG.	Respir Res. 2022 Dec 3;23(1):330. doi: 10.1186/s12931-022-02243-y.
	4.7±2.6			Adults with NCFBE	Randomised controlled trial	N	Australia		Matrix metalloproteinases vary with airway microbiota composition and lung function in non-cystic fibrosis bronchiectasis	Taylor, S. L., Rogers, G. B., Chen, A. C., Burr, L. D., McGuckin, M. A., & Serisier, D. J.	Annals of the American Thoracic Society, 2015, 12(5), 701–707. https://doi.org/10.1513/AnnalsATS.201411-513OC
	2 (1.00-3.00)			Adults with BE (not sure if CF excluded) - all patients	Prospective study	N	China		The role of viral infection in pulmonary exacerbations of bronchiectasis in adults: a prospective study	Gao, Y. H., Guan, W. J., Xu, G., Lin, Z. Y., Tang, Y., Lin, Z. M., Gao, Y., Li, H. M., Zhong, N. S., Zhang, G. J., & Chen, R. C.	Chest, 2015, 147(6), 1635–1643. https://doi.org/10.1378/chest.14-1961
	2 (1.00-2.00)			Adults with BE (not sure if CF excluded) - patients who experienced an exacerbation	Prospective study	N	China		The role of viral infection in pulmonary exacerbations of bronchiectasis in adults: a prospective study	Gao, Y. H., Guan, W. J., Xu, G., Lin, Z. Y., Tang, Y., Lin, Z. M., Gao, Y., Li, H. M., Zhong, N. S., Zhang, G. J., & Chen, R. C.	Chest, 2015, 147(6), 1635–1643. https://doi.org/10.1378/chest.14-1961
	2.1±2.1			Patients with BE (CF excluded)	Observational, multi-centre study		Spain	Y	The Multiple Faces of Non-Cystic Fibrosis Bronchiectasis. A Cluster Analysis Approach	Martínez-García, M. Á., Vendrell, M., Girón, R., Máiz-Carro, L., de la Rosa Carrillo, D., de Gracia, J., & Olveira, C.	Annals of the American Thoracic Society, 2016, 13(9), 1468–1475. https://doi.org/10.1513/AnnalsATS.201510-678OC
	3.40±4.21			Adults with NCFBE (CF and traction BE excluded)	Prospective study	N	Spain		Eradication of Pseudomonas aeruginosa with inhaled colistin in adults with non-cystic fibrosis bronchiectasis	Blanco-Aparicio, M., Saleta Canosa, J. L., Valiño López, P., Martín Egaña, M. T., Vidal García, I., & Montero Martínez, C.	Chronic respiratory disease, 2019, 16, 1479973119872513. https://doi.org/10.1177/1479973119872513
	4.4±3.1			Adults with NCFBE	Retrospective observational cohort analysis	N	UK		Non cystic fibrosis bronchiectasis: A longitudinal retrospective observational cohort study of Pseudomonas persistence and resistance	McDonnell MJ, Jary HR, Perry A, MacFarlane JG, Hester KL, Small T, Molyneux C, Perry JD, Walton KE, De Soyza A	Respiratory Medicine, 2015, VOLUME 109, ISSUE 6, P716-726; https://doi.org/10.1016/j.rmed.2014.07.021
	1.53 ± 1.3			Adults with NCFBE	Prospective Randomized study of parallel groups	N	Unknown (possibly Spain)		Oral supplement enriched in HMB combined with pulmonary rehabilitation improves body composition and health related quality of life in patients with bronchiectasis (Prospective, Randomised Study)	Olveira, G., Olveira, C., Doña, E., Palenque, F. J., Porras, N., Dorado, A., Godoy, A. M., Rubio-Martínez, E., Rojo-Martínez, G., & Martín-Valero, R.	Clinical nutrition, 2016, 35(5), 1015–1022. https://doi.org/10.1016/j.clnu.2015.10.001
	3.5±1.8			Adults with stable NCFBE - treatment group (baseline data)	Open-label prospective randomized study	N	Unknown (possibly Spain)		Effects of long-term azithromycin therapy on airway oxidative stress markers in non-cystic fibrosis bronchiectasis	Diego, A. D., Milara, J., Martinez-Moragón, E., Palop, M., León, M., & Cortijo, J.	Respirology, 2013, 18(7), 1056–1062. https://doi.org/10.1111/resp.12130
	3.1±1.3			Adults with stable NCFBE - control group (baseline data)	Open-label prospective randomized study	N	Unknown (possibly Spain)		Effects of long-term azithromycin therapy on airway oxidative stress markers in non-cystic fibrosis bronchiectasis	Diego, A. D., Milara, J., Martinez-Moragón, E., Palop, M., León, M., & Cortijo, J.	Respirology, 2013, 18(7), 1056–1062. https://doi.org/10.1111/resp.12130
	3·34±2·16			Adults with BE (CF, hypogammaglobulinaemia and ABPA excluded) - treatment group (baseline data)	Randomised, double-blind, placebo controlled trial	N	New Zealand		Azithromycin for prevention of exacerbations in non-cystic fibrosis bronchiectasis (EMBRACE): a randomised, double-blind, placebo-controlled trial	Wong, C., Jayaram, L., Karalus, N., Eaton, T., Tong, C., Hockey, H., Milne, D., Fergusson, W., Tuffery, C., Sexton, P., Storey, L., & Ashton, T.	Lancet (London, England), 2012, 380(9842), 660–667. https://doi.org/10.1016/S0140-6736(12)60953-2
	3·93±2·49			Adults with BE (CF, hypogammaglobulinaemia and ABPA excluded) - placebo group (baseline data)	Randomised, double-blind, placebo controlled trial	N	New Zealand		Azithromycin for prevention of exacerbations in non-cystic fibrosis bronchiectasis (EMBRACE): a randomised, double-blind, placebo-controlled trial	Wong, C., Jayaram, L., Karalus, N., Eaton, T., Tong, C., Hockey, H., Milne, D., Fergusson, W., Tuffery, C., Sexton, P., Storey, L., & Ashton, T.	Lancet (London, England), 2012, 380(9842), 660–667. https://doi.org/10.1016/S0140-6736(12)60953-2
	2.4±2.3			Patients (14 years and older) with BE (NCFBE and CFBE)	Prospective, cross-sectional study	N	Spain		Depression and anxiety symptoms in bronchiectasis: associations with health-related quality of life	Olveira, C., Olveira, G., Gaspar, I., Dorado, A., Cruz, I., Soriguer, F., Quittner, A. L., & Espildora, F.	Quality of life research : an international journal of quality of life aspects of treatment, care and rehabilitation, 2013, 22(3), 597–605. https://doi.org/10.1007/s11136-012-0188-5
	2.0 (1.0–2.0)			Adults with BE (traction BE excluded)	Cross-sectional study	N	China		Anxiety and depression in adult outpatients with bronchiectasis: Associations with disease severity and health-related quality of life	Gao, Y. H., Guan, W. J., Zhu, Y. N., Chen, R. C., & Zhang, G. J.	The clinical respiratory journal, 2018, 12(4), 1485–1494. https://doi.org/10.1111/crj.12695
	2.36 ± 1.16			Patients with NCFBE	Retrospective observational cross-sectional cohort study	N	Ireland		Patterns of Disease in Patients with Middle-Lobe Predominant Bronchiectasis	McDonnell, M. J., Ahmed, M., Das, J., O'Mahony, M., Breen, D., O'Regan, A., Gilmartin, J. J., Bruzzi, J., & Rutherford, R. M.	Respiration; international review of thoracic diseases, 2017, 93(6), 406–414. https://doi.org/10.1159/000464252
Number of exacerbation not requiring secondary care in the previous year (n/N; %)	1 (0-2)			Adults with NCFBE	Observational, prospective study	N	Poland		The influence of comorbidities on mortality in bronchiectasis: A prospective, observational study	Nowiński, A., Stachyra, K., Szybińska, M., Bednarek, M., Pływaczewski, R., & Śliwiński, P.	Adv Clin Exp Med. 2021 Dec;30(12):1315-1321. doi: 10.17219/acem/144200.
Number of mild exacerbations in previous year (mean±SD)	2.2±2.2			Patients (14 years and older) with BE (NCFBE and CFBE)	Prospective, cross-sectional study	N	Spain		Depression and anxiety symptoms in bronchiectasis: associations with health-related quality of life	Olveira, C., Olveira, G., Gaspar, I., Dorado, A., Cruz, I., Soriguer, F., Quittner, A. L., & Espildora, F.	Quality of life research : an international journal of quality of life aspects of treatment, care and rehabilitation, 2013, 22(3), 597–605. https://doi.org/10.1007/s11136-012-0188-5
Number of mild/moderate exacerbations (requiring antibiotics) in previous year (mean±SD)	1.8±1.9			Patients with BE (traction BE, CF and concomitant asthma and COPD excluded)	Observational, prospective, multicenter study	N	Spain	Y	COPD Assessment Test in Bronchiectasis: Minimum Clinically Important Difference and Psychometric Validation: A Prospective Study	De la Rosa Carrillo D, Olveira C, García-Clemente M, Girón-Moreno RM, Nieto-Royo R, Navarro-Rolon A, Prados-Sánchez C, Sibila O, Martínez-García MÁ.	Chest. 2020 Apr;157(4):824-833. doi: 10.1016/j.chest.2019.08.1916. Epub 2019 Aug 22.
Number of severe exacerbations (requiring IV antiobiotics/hospitalisation) in previous year (mean±SD)	1.3±1.0			Patients with BE	Observational comparative retrospective medical cohort study	N	USA		Employment of an algorithm of care including chest physiotherapy results in reduced hospitalizations and stability of lung function in bronchiectasis	Powner J, Nesmith A, Kirkpatrick DP, Nichols JK, Bermingham B, Solomon GM.	BMC Pulm Med. 2019 Apr 25;19(1):82. doi: 10.1186/s12890-019-0844-4.
	0.2±0.5			Patients (14 years and older) with BE (NCFBE and CFBE)	Prospective, cross-sectional study	N	Spain		Depression and anxiety symptoms in bronchiectasis: associations with health-related quality of life	Olveira, C., Olveira, G., Gaspar, I., Dorado, A., Cruz, I., Soriguer, F., Quittner, A. L., & Espildora, F.	Quality of life research : an international journal of quality of life aspects of treatment, care and rehabilitation, 2013, 22(3), 597–605. https://doi.org/10.1007/s11136-012-0188-5
Severe exacerbation/s in previous year (n/N; %)	148/440	33.6	Children younger than 5 years of age (p<0.001), with a shorter duration of diease (p<0.001), daily wet cough (p<0.001), history of immunodeficiency (p<0.001) and PCD (p=0.02) were more likely to have a severe exacerbation compared to other children with BE	Children (<18 years) with NCFBE	National registry study	N	Australia		Bronchiectasis in Australian children and associations with severe exacerbations	Lim M, Chan M, Widger J, Prentice B, Wales S, Stroil-Salama E, Owens L, Homaira N	Respir; 2021
Severe exacerbation requiring hospitalisation in previous year (n/N; %)	52/281	18.5		Stable adults with BE (CF and traction BE excluded)	Longitudinal cohort study	N	Scotland		The sputum microbiome is associated with increased exacerbations and mortality in bronchiectasis patients	Dicker A.; Keir H.R.; Lonergan M.; Smith A.H.; Fong C.J.; Tan B.; Pollock J.; FinchS.; Fardon T.C.; Cassidy A.J.; Huang J.T.J.; Chalmers J.D	AJRCCM; 2020; 201:1
Exacerbations in previous 6 months (mean±SD)	1.03±1.22			Patients with CFBE	Prospective longitudinal multicentre study	N	Spain	Y	Validation of a Spanish version of the Leicester Cough Questionnaire in cystic fibrosis	Muñoz G, de Gracia J, Giron R, Olveira C, Alvarez A, Buxó M, Birring SS, Vendrell M.	Chron Respir Dis. 2021 Jan-Dec;18:14799731211036903. doi: 10.1177/14799731211036903.
	0.83±0.98			Asults with BE (CF, COPD and asthma excluded)	Prospective, longitudinal multicentre study	N	Spain	Y	Validation of a Spanish version of the Leicester Cough Questionnaire in non-cystic fibrosis bronchiectasis	Muñoz, G., Buxó, M., de Gracia, J., Olveira, C., Martinez-Garcia, M. A., Giron, R., Polverino, E., Alvarez, A., Birring, S. S., & Vendrell, M.	Chronic respiratory disease, 2016, 13(2), 128–136. https://doi.org/10.1177/1479972316632005
Exacerbation/s in previous year (n/N; % OR % (N))	143/191	75.26		Adults with BE exacerbations (CF, PCD, PID, active TB or NTM infection excluded)	Prospective observational cohort study	N	Spain		Clinical factors associated with a shorter or longer course of antibiotic treatment in patients with exacerbations of bronchiectasis: A prospective cohort study	Scioscia, G., Amaro, R., Alcaraz-Serrano, V., Gabarrús, A., Oscanoa, P., Fernandez, L., Menendez, R., Mendez, R., Foschino Barbaro, M. P., & Torres, A.	J Clin Med. 2019 Nov 12;8(11):1950. doi: 10.3390/jcm8111950.
	92.3 (222)			Hospitalised adults with NCFBE (traction BE excluded)	Prospective, observational, multicenter study	N	Spain	Y	Cost of hospitalizations due to exacerbation in patients with non-cystic fibrosis bronchiectasis	de la Rosa Carrillo, D., Navarro Rolon, A., Girón Moreno, R. M., Montull Veiga, B., Olveira Fuster, C., Padilla Galo, A., Prados Sánchez, C., Quintana Gallego, E., Sibila Vidal, O., Celorrio Jiménez, N., Ruiz Peña, A., Torres Martí, A., Avilés Inglés, M. J., Blanco Aparicio, M., García-Clemente, M., Golpe Gómez, R., Gómez Bonilla, A., Gómez González, C., Leal Arranz, M. V., Mínguez Clemente, P., …	Respiration. 2018;96(5):406-416. doi: 10.1159/000489935. Epub 2018 Jul 11.
	70/110	63.6		Patients with BE (CF excluded)	Cross-sectional pilot study	N	Spain		Safety and tolerability of inhaled antibiotics in patients with bronchiectasis	Vélez-Díaz-Pallarés M, Montero-Llorente B, Parro-Martín MÁ, Martínez-Barros H, Máiz Carro L, Nieto Royo R, Gómez-Lozano A, Menacho-Román M, Álvarez-Díaz A.	Pulm Pharmacol Ther. 2022 Feb;72:102110. doi: 10.1016/j.pupt.2022.102110. Epub 2022 Jan 13.
	56.0 (20 895)			Patients with BE (CF excluded)	Population-based study	Y	Spain	Y	Prevalence and incidence of bronchiectasis in Catalonia, Spain: A population-based study	Monteagudo, M., Rodríguez-Blanco, T., Barrecheguren, M., Simonet, P., & Miravitlles, M.	Respiratory medicine, 2016, 121, 26–31. https://doi.org/10.1016/j.rmed.2016.10.014
	48.0 (1 632)		Significant more patients with COPD-related BE had an exacerbation/s in the previous year compared to other aetiologies (p=0.02)	Patients with NCFBE - all other aetiologies other than COPD	Multicentre observational study	Y	Spain	Y	Clinical impact of chronic obstructive pulmonary disease on non-cystic fibrosis bronchiectasis. A study on 1,790 patients from the Spanish Bronchiectasis Historical Registry	De la Rosa D, Martínez-Garcia MA, Giron RM, Vendrell M, Olveira C, et al.	PLOS ONE, 2017, 12(5): e0177931. https://doi.org/10.1371/journal.pone.0177931
	72.0 (158)			Patients with NCFBE - COPD as aetiology	Multicentre observational study	Y	Spain	Y	Clinical impact of chronic obstructive pulmonary disease on non-cystic fibrosis bronchiectasis. A study on 1,790 patients from the Spanish Bronchiectasis Historical Registry	De la Rosa D, Martínez-Garcia MA, Giron RM, Vendrell M, Olveira C, et al.	PLOS ONE, 2017, 12(5): e0177931. https://doi.org/10.1371/journal.pone.0177931
	104/122	85.2	No significant difference (p=0.134)	Adults with NCFBE (PCD aetiology excluded) - patients without upper airway symptoms	Retrospective observational study	N	Israel		Upper airway involvement in bronchiectasis is marked by early onset and allergic features	Michal Shteinberg, Najwan Nassrallah, Jenny Jrbashyan, Nechama Uri, Nili Stein, Yochai Adir	ERJ Open Research 2018 4: 00115-2017; DOI: 10.1183/23120541.00115-2017
	63/68	92.6		Adults with NCFBE (PCD aetiology excluded) - patients with upper airway symptoms	Retrospective observational study	N	Israel		Upper airway involvement in bronchiectasis is marked by early onset and allergic features	Michal Shteinberg, Najwan Nassrallah, Jenny Jrbashyan, Nechama Uri, Nili Stein, Yochai Adir	ERJ Open Research 2018 4: 00115-2017; DOI: 10.1183/23120541.00115-2017
	45/64	70.3125		Adults with BE (CF, sarcoidosis, pulmonary fiborsis excluded) - all patients	Prospective, observational study	N	Spain		Association between physical activity and risk of hospitalisation in bronchiectasis	Alcaraz-Serrano V, Gimeno-Santos E, Scioscia G, Gabarrús A, Navarro A, Herrero-Cortina B, Amaro R, Fernández-Barat L, Torres A.	Eur Respir J. 2020 Jun 11;55(6):1902138. doi: 10.1183/13993003.02138-2019. Print 2020 Jun.
	11/15	73.3333	No significant difference (p=0.772)	Adults with BE (CF, sarcoidosis, pulmonary fiborsis excluded) - hospitalised for exacerbation during 1-year follow up	Prospective, observational study	N	Spain		Association between physical activity and risk of hospitalisation in bronchiectasis	Alcaraz-Serrano V, Gimeno-Santos E, Scioscia G, Gabarrús A, Navarro A, Herrero-Cortina B, Amaro R, Fernández-Barat L, Torres A.	Eur Respir J. 2020 Jun 11;55(6):1902138. doi: 10.1183/13993003.02138-2019. Print 2020 Jun.
	34/49	69.3878		Adults with BE (CF, sarcoidosis, pulmonary fiborsis excluded) - NOT hospitalised for exacerbation during 1-year follow up	Prospective, observational study	N	Spain		Association between physical activity and risk of hospitalisation in bronchiectasis	Alcaraz-Serrano V, Gimeno-Santos E, Scioscia G, Gabarrús A, Navarro A, Herrero-Cortina B, Amaro R, Fernández-Barat L, Torres A.	Eur Respir J. 2020 Jun 11;55(6):1902138. doi: 10.1183/13993003.02138-2019. Print 2020 Jun.
Exacerbation/s in previous 2 years (n/N; %)	536/796	67.34		Patients with NCFBE	Multicentre cohort study	N	USA	Y	The Prevalence and Significance of Staphylococcus aureus in Patients with Non-Cystic Fibrosis Bronchiectasis	Metersky ML, Aksamit TR, Barker A, Choate R, Daley CL, Daniels LA, DiMango A, Eden E, Griffith D, Johnson M, Knowles M, O'Donnell AE, Olivier K, Salathe M, Thomashow B, Tino G, Turino G, Winthrop KL, Mannino D.	Ann Am Thorac Soc. 2018 Mar;15(3):365-370. doi: 10.1513/AnnalsATS.201706-426OC.
	1 124/1 754	64		Adults with NCFBE	National registry study	Y	USA	Y	Adult Patients With Bronchiectasis: A First Look at the US Bronchiectasis Research Registry	Aksamit, T. R., O'Donnell, A. E., Barker, A., Olivier, K. N., Winthrop, K. L., Daniels, M. L. A., Johnson, M., Eden, E., Griffith, D., Knowles, M., Metersky, M., Salathe, M., Thomashow, B., Tino, G., Turino, G., Carretta, B., Daley, C. L., & Bronchiectasis Research Registry Consortium	Chest, 2017, 151(5), 982–992. https://doi.org/10.1016/j.chest.2016.10.055
	312/460	68.1	PCD differs significantly from the other aetiologies (p=0.002)	Adults with NCFBE - idiopathic aetiology	National registry report	N	USA		The Clinical Features of Bronchiectasis Associated with Alpha-1 Antitrypsin Deficiency, Common Variable Immunodeficiency and Primary Ciliary Dyskinesia--Results from the U.S. Bronchiectasis Research Registry	Eden, E., Choate, R., Barker, A., Addrizzo-Harris, D., Aksamit, T. R., Daley, C. L., Daniels, M. L. A., DiMango, A., Fennelly, K., Griffith, D. E., Johnson, M. M., Knowles, M. R., Metersky, M. L., Noone, P. G., O'Donnell, A. E., Olivier, K. N., Salathe, M. A., Schmid, A., Thomashow, B., Tino, G., … Winthrop, K. L.	Chronic obstructive pulmonary diseases, 2019, 6(2), 145–153. https://doi.org/10.15326/jcopdf.6.2.2018.0156
	34/58	61.8		Adults with NCFBE - AATD aetiology	National registry report	N	USA		The Clinical Features of Bronchiectasis Associated with Alpha-1 Antitrypsin Deficiency, Common Variable Immunodeficiency and Primary Ciliary Dyskinesia--Results from the U.S. Bronchiectasis Research Registry	Eden, E., Choate, R., Barker, A., Addrizzo-Harris, D., Aksamit, T. R., Daley, C. L., Daniels, M. L. A., DiMango, A., Fennelly, K., Griffith, D. E., Johnson, M. M., Knowles, M. R., Metersky, M. L., Noone, P. G., O'Donnell, A. E., Olivier, K. N., Salathe, M. A., Schmid, A., Thomashow, B., Tino, G., … Winthrop, K. L.	Chronic obstructive pulmonary diseases, 2019, 6(2), 145–153. https://doi.org/10.15326/jcopdf.6.2.2018.0156
	11/18	61.1		Adults with NCFBE - CVI aetiology	National registry report	N	USA		The Clinical Features of Bronchiectasis Associated with Alpha-1 Antitrypsin Deficiency, Common Variable Immunodeficiency and Primary Ciliary Dyskinesia--Results from the U.S. Bronchiectasis Research Registry	Eden, E., Choate, R., Barker, A., Addrizzo-Harris, D., Aksamit, T. R., Daley, C. L., Daniels, M. L. A., DiMango, A., Fennelly, K., Griffith, D. E., Johnson, M. M., Knowles, M. R., Metersky, M. L., Noone, P. G., O'Donnell, A. E., Olivier, K. N., Salathe, M. A., Schmid, A., Thomashow, B., Tino, G., … Winthrop, K. L.	Chronic obstructive pulmonary diseases, 2019, 6(2), 145–153. https://doi.org/10.15326/jcopdf.6.2.2018.0156
	59/79	89.4		Adults with NCFBE - PCD aetiology	National registry report	N	USA		The Clinical Features of Bronchiectasis Associated with Alpha-1 Antitrypsin Deficiency, Common Variable Immunodeficiency and Primary Ciliary Dyskinesia--Results from the U.S. Bronchiectasis Research Registry	Eden, E., Choate, R., Barker, A., Addrizzo-Harris, D., Aksamit, T. R., Daley, C. L., Daniels, M. L. A., DiMango, A., Fennelly, K., Griffith, D. E., Johnson, M. M., Knowles, M. R., Metersky, M. L., Noone, P. G., O'Donnell, A. E., Olivier, K. N., Salathe, M. A., Schmid, A., Thomashow, B., Tino, G., … Winthrop, K. L.	Chronic obstructive pulmonary diseases, 2019, 6(2), 145–153. https://doi.org/10.15326/jcopdf.6.2.2018.0156
	733/1 247	60	A significantly greater proportion of patients with no NTM infection ever had an exacerbation in the previous 2 years (p=0.0002)	Patients with NCFBE - NTM infection (current or history of)	Registry study	Y	USA	Y	Pharmacotherapy for Non-Cystic Fibrosis Bronchiectasis: Results From an NTM Info & Research Patient Survey and the Bronchiectasis and NTM Research Registry	Henkle, E., Aksamit, T. R., Barker, A. F., Curtis, J. R., Daley, C. L., Anne Daniels, M. L., DiMango, A., Eden, E., Fennelly, K., Griffith, D. E., Johnson, M., Knowles, M. R., Leitman, A., Leitman, P., Malanga, E., Metersky, M. L., Noone, P. G., O'Donnell, A. E., Olivier, K. N., Prieto, D., … Winthrop, K. L.	Chest, 2017, 152(6), 1120–1127. https://doi.org/10.1016/j.chest.2017.04.167
	526/776	67.9		Patients with NCFBE - no NTM infection (ever)	Registry study	Y	USA	Y	Pharmacotherapy for Non-Cystic Fibrosis Bronchiectasis: Results From an NTM Info & Research Patient Survey and the Bronchiectasis and NTM Research Registry	Henkle, E., Aksamit, T. R., Barker, A. F., Curtis, J. R., Daley, C. L., Anne Daniels, M. L., DiMango, A., Eden, E., Fennelly, K., Griffith, D. E., Johnson, M., Knowles, M. R., Leitman, A., Leitman, P., Malanga, E., Metersky, M. L., Noone, P. G., O'Donnell, A. E., Olivier, K. N., Prieto, D., … Winthrop, K. L.	Chest, 2017, 152(6), 1120–1127. https://doi.org/10.1016/j.chest.2017.04.167
Number of exacerbations in previous 2 years (mean±SD OR median (IQR))	3.0±2.8			Adults with NCFBE	National registry study	Y	USA	Y	Adult Patients With Bronchiectasis: A First Look at the US Bronchiectasis Research Registry	Aksamit, T. R., O'Donnell, A. E., Barker, A., Olivier, K. N., Winthrop, K. L., Daniels, M. L. A., Johnson, M., Eden, E., Griffith, D., Knowles, M., Metersky, M., Salathe, M., Thomashow, B., Tino, G., Turino, G., Carretta, B., Daley, C. L., & Bronchiectasis Research Registry Consortium	Chest, 2017, 151(5), 982–992. https://doi.org/10.1016/j.chest.2016.10.055
	5.3 (4.8)			Adults with NCFBE - control group (baseline data)	Multi-site, randomised, single blinded, controlled trial	N	Australia	Y	The short and long term effects of exercise training in non-cystic fibrosis bronchiectasis--a randomised controlled trial	Lee, A. L., Hill, C. J., Cecins, N., Jenkins, S., McDonald, C. F., Burge, A. T., Rautela, L., Stirling, R. G., Thompson, P. J., & Holland, A. E.	Respiratory research, 2014, 15(1), 44. https://doi.org/10.1186/1465-9921-15-44
	5.1 (4.6)			Adults with NCFBE - treatment group (baseline data)	Multi-site, randomised, single blinded, controlled trial	N	Australia	Y	The short and long term effects of exercise training in non-cystic fibrosis bronchiectasis--a randomised controlled trial	Lee, A. L., Hill, C. J., Cecins, N., Jenkins, S., McDonald, C. F., Burge, A. T., Rautela, L., Stirling, R. G., Thompson, P. J., & Holland, A. E.	Respiratory research, 2014, 15(1), 44. https://doi.org/10.1186/1465-9921-15-44
	3.0 (4.0)			Adults with stable BE	Observational study	N	China		Unsupervised learning technique identifies bronchiectasis phenotypes with distinct clinical characteristics	Guan, W. J., Jiang, M., Gao, Y. H., Li, H. M., Xu, G., Zheng, J. P., Chen, R. C., & Zhong, N. S	The international journal of tuberculosis and lung disease, 2016, 20(3), 402–410. https://doi.org/10.5588/ijtld.15.0500
	3.0 (3.0)			Adults with BE	Observational study	N	China		Inflammatory Responses, Spirometry, and Quality of Life in Subjects With Bronchiectasis Exacerbations	Wei-jie Guan, Yong-hua Gao, Gang Xu, Zhi-ya Lin, Yan Tang, Hui-min Li, Zhi-min Lin, Mei Jiang, Jin-ping Zheng, Rong-chang Chen and Nan-shan Zhong	Respiratory Care August 2015, 60 (8) 1180-1189; DOI: https://doi.org/10.4187/respcare.04004
	4.0 (4.0)			Adults with BE (not sure if CF excluded)	Cross-sectional study	N	China		Impulse oscillometry in adults with bronchiectasis	Guan, W. J., Gao, Y. H., Xu, G., Lin, Z. Y., Tang, Y., Li, H. M., Lin, Z. M., Zheng, J. P., Chen, R. C., & Zhong, N. S.	Annals of the American Thoracic Society, 2015, 12(5), 657–665. https://doi.org/10.1513/AnnalsATS.201406-280OC
Exacerbations in previous 2 years: 0-1 (n/N; %)	33/142	23.2		Adults with NCFBE	Cross-sectional study		China		Characterization of lung function impairment in adults with bronchiectasis	Guan, W. J., Gao, Y. H., Xu, G., Lin, Z. Y., Tang, Y., Li, H. M., Lin, Z. M., Zheng, J. P., Chen, R. C., & Zhong, N. S.	PloS one, 2014, 9(11), e113373. https://doi.org/10.1371/journal.pone.0113373
Exacerbations in previous 2 years: 2-3 (n/N; %)	43/142	30.3		Adults with NCFBE	Cross-sectional study		China		Characterization of lung function impairment in adults with bronchiectasis	Guan, W. J., Gao, Y. H., Xu, G., Lin, Z. Y., Tang, Y., Li, H. M., Lin, Z. M., Zheng, J. P., Chen, R. C., & Zhong, N. S.	PloS one, 2014, 9(11), e113373. https://doi.org/10.1371/journal.pone.0113373
Exacerbations in previous 2 years: ≥4 (n/N; %)	66/142	46.5		Adults with NCFBE	Cross-sectional study		China		Characterization of lung function impairment in adults with bronchiectasis	Guan, W. J., Gao, Y. H., Xu, G., Lin, Z. Y., Tang, Y., Li, H. M., Lin, Z. M., Zheng, J. P., Chen, R. C., & Zhong, N. S.	PloS one, 2014, 9(11), e113373. https://doi.org/10.1371/journal.pone.0113373
Hospitalised exacerbations in previous year (mean±SD OR n/N; % OR median (IQR) OR % (N))	0.7±1.4			Patients with NCFBE	Cross-sectional comparative study	N	Finland		Asthma as aetiology of bronchiectasis in Finland	Mäntylä J, Mazur W, Törölä T, Bergman P, Saarinen T, Kauppi P.	Respir Med. 2019 Jun;152:105-111. doi: 10.1016/j.rmed.2019.04.022. Epub 2019 Apr 30.
	1.2±1.91			Patients with NCFBE and asthma	Cross-sectional comparative study	N	Finland		Asthma as aetiology of bronchiectasis in Finland	Mäntylä J, Mazur W, Törölä T, Bergman P, Saarinen T, Kauppi P.	Respir Med. 2019 Jun;152:105-111. doi: 10.1016/j.rmed.2019.04.022. Epub 2019 Apr 30.
	1 (0–2)			Children (aged 1-19 years) with BE (CF, active NTM infection exluded) - treatment group 1 (baseline data)	Parallel-group, double-dummy, double-blind, placebo-controlled randomised trial	N	Australia and New Zealand	Y	Amoxicillin-clavulanate versus azithromycin for respiratory exacerbations in children with bronchiectasis (BEST-2): a multicentre, double-blind, non-inferiority, randomised controlled trial	Goyal V, Grimwood K, Byrnes CA, Morris PS, Masters IB, Ware RS, McCallum GB, Binks MJ, Marchant JM, van Asperen P, O'Grady KF, Champion A, Buntain HM, Petsky H, Torzillo PJ, Chang AB.	Lancet. 2018 Oct 6;392(10154):1197-1206. doi: 10.1016/S0140-6736(18)31723-9. Epub 2018 Sep 18.
	1 (0–2)			Children (aged 1-19 years) with BE (CF, active NTM infection exluded) - treatment group 2 (baseline data)	Parallel-group, double-dummy, double-blind, placebo-controlled randomised trial	N	Australia and New Zealand	Y	Amoxicillin-clavulanate versus azithromycin for respiratory exacerbations in children with bronchiectasis (BEST-2): a multicentre, double-blind, non-inferiority, randomised controlled trial	Goyal V, Grimwood K, Byrnes CA, Morris PS, Masters IB, Ware RS, McCallum GB, Binks MJ, Marchant JM, van Asperen P, O'Grady KF, Champion A, Buntain HM, Petsky H, Torzillo PJ, Chang AB.	Lancet. 2018 Oct 6;392(10154):1197-1206. doi: 10.1016/S0140-6736(18)31723-9. Epub 2018 Sep 18.
	66.2 (222)			Hospitalised adults with NCFBE (traction BE excluded)	Prospective, observational, multicenter study	N	Spain	Y	Cost of hospitalizations due to exacerbation in patients with non-cystic fibrosis bronchiectasis	de la Rosa Carrillo, D., Navarro Rolon, A., Girón Moreno, R. M., Montull Veiga, B., Olveira Fuster, C., Padilla Galo, A., Prados Sánchez, C., Quintana Gallego, E., Sibila Vidal, O., Celorrio Jiménez, N., Ruiz Peña, A., Torres Martí, A., Avilés Inglés, M. J., Blanco Aparicio, M., García-Clemente, M., Golpe Gómez, R., Gómez Bonilla, A., Gómez González, C., Leal Arranz, M. V., Mínguez Clemente, P., …	Respiration. 2018;96(5):406-416. doi: 10.1159/000489935. Epub 2018 Jul 11.
	1.41±1.4			Hospitalised adults with NCFBE (traction BE excluded)	Prospective, observational, multicenter study	N	Spain	Y	Cost of hospitalizations due to exacerbation in patients with non-cystic fibrosis bronchiectasis	de la Rosa Carrillo, D., Navarro Rolon, A., Girón Moreno, R. M., Montull Veiga, B., Olveira Fuster, C., Padilla Galo, A., Prados Sánchez, C., Quintana Gallego, E., Sibila Vidal, O., Celorrio Jiménez, N., Ruiz Peña, A., Torres Martí, A., Avilés Inglés, M. J., Blanco Aparicio, M., García-Clemente, M., Golpe Gómez, R., Gómez Bonilla, A., Gómez González, C., Leal Arranz, M. V., Mínguez Clemente, P., …	Respiration. 2018;96(5):406-416. doi: 10.1159/000489935. Epub 2018 Jul 11.
Non-hospitalised exacerbations in previous year (mean±SD)	1.7±1.6			Patients with NCFBE	Cross-sectional comparative study	N	Finland		Asthma as aetiology of bronchiectasis in Finland	Mäntylä J, Mazur W, Törölä T, Bergman P, Saarinen T, Kauppi P.	Respir Med. 2019 Jun;152:105-111. doi: 10.1016/j.rmed.2019.04.022. Epub 2019 Apr 30.
	1.92±1.66			Patients with NCFBE and asthma	Cross-sectional comparative study	N	Finland		Asthma as aetiology of bronchiectasis in Finland	Mäntylä J, Mazur W, Törölä T, Bergman P, Saarinen T, Kauppi P.	Respir Med. 2019 Jun;152:105-111. doi: 10.1016/j.rmed.2019.04.022. Epub 2019 Apr 30.
	3 (1–5)			Children (aged 1-19 years) with BE (CF, active NTM infection exluded) - treatment group 1 (baseline data)	Parallel-group, double-dummy, double-blind, placebo-controlled randomised trial	N	Australia and New Zealand	Y	Amoxicillin-clavulanate versus azithromycin for respiratory exacerbations in children with bronchiectasis (BEST-2): a multicentre, double-blind, non-inferiority, randomised controlled trial	Goyal V, Grimwood K, Byrnes CA, Morris PS, Masters IB, Ware RS, McCallum GB, Binks MJ, Marchant JM, van Asperen P, O'Grady KF, Champion A, Buntain HM, Petsky H, Torzillo PJ, Chang AB.	Lancet. 2018 Oct 6;392(10154):1197-1206. doi: 10.1016/S0140-6736(18)31723-9. Epub 2018 Sep 18.
	3 (1–5)			Children (aged 1-19 years) with BE (CF, active NTM infection exluded) - treatment group 2 (baseline data)	Parallel-group, double-dummy, double-blind, placebo-controlled randomised trial	N	Australia and New Zealand	Y	Amoxicillin-clavulanate versus azithromycin for respiratory exacerbations in children with bronchiectasis (BEST-2): a multicentre, double-blind, non-inferiority, randomised controlled trial	Goyal V, Grimwood K, Byrnes CA, Morris PS, Masters IB, Ware RS, McCallum GB, Binks MJ, Marchant JM, van Asperen P, O'Grady KF, Champion A, Buntain HM, Petsky H, Torzillo PJ, Chang AB.	Lancet. 2018 Oct 6;392(10154):1197-1206. doi: 10.1016/S0140-6736(18)31723-9. Epub 2018 Sep 18.
	3 (2–5.5)			Children (1-18 years) with BE (CF excluded) - treatment group 1 (baseline data)	Three-arm, parallel-group, double-dummy, double blind, placebo-controlled interventional randomised controlled trial	N	Australia and New Zealand	Y	Efficacy of oral amoxicillin-clavulanate or azithromycin for non-severe respiratory exacerbations in children with bronchiectasis (BEST-1): a multicentre, three-arm, double-blind, randomised placebo-controlled trial	Goyal, V., Grimwood, K., Ware, R. S., Byrnes, C. A., Morris, P. S., Masters, I. B., McCallum, G. B., Binks, M. J., Smith-Vaughan, H., O'Grady, K. F., Champion, A., Buntain, H. M., Schultz, A., Chatfield, M., Torzillo, P. J., & Chang, A. B.	The Lancet. Respiratory medicine, 2019, 7(9), 791–801. https://doi.org/10.1016/S2213-2600(19)30254-1
	3.5 (2–5)			Children (1-18 years) with BE (CF excluded) - treatment group 2 (baseline data)	Three-arm, parallel-group, double-dummy, double blind, placebo-controlled interventional randomised controlled trial	N	Australia and New Zealand	Y	Efficacy of oral amoxicillin-clavulanate or azithromycin for non-severe respiratory exacerbations in children with bronchiectasis (BEST-1): a multicentre, three-arm, double-blind, randomised placebo-controlled trial	Goyal, V., Grimwood, K., Ware, R. S., Byrnes, C. A., Morris, P. S., Masters, I. B., McCallum, G. B., Binks, M. J., Smith-Vaughan, H., O'Grady, K. F., Champion, A., Buntain, H. M., Schultz, A., Chatfield, M., Torzillo, P. J., & Chang, A. B.	The Lancet. Respiratory medicine, 2019, 7(9), 791–801. https://doi.org/10.1016/S2213-2600(19)30254-1
	3 (1–5)			Children (1-18 years) with BE (CF excluded) - placebo group (baseline data)	Three-arm, parallel-group, double-dummy, double blind, placebo-controlled interventional randomised controlled trial	N	Australia and New Zealand	Y	Efficacy of oral amoxicillin-clavulanate or azithromycin for non-severe respiratory exacerbations in children with bronchiectasis (BEST-1): a multicentre, three-arm, double-blind, randomised placebo-controlled trial	Goyal, V., Grimwood, K., Ware, R. S., Byrnes, C. A., Morris, P. S., Masters, I. B., McCallum, G. B., Binks, M. J., Smith-Vaughan, H., O'Grady, K. F., Champion, A., Buntain, H. M., Schultz, A., Chatfield, M., Torzillo, P. J., & Chang, A. B.	The Lancet. Respiratory medicine, 2019, 7(9), 791–801. https://doi.org/10.1016/S2213-2600(19)30254-1
Non-hospitalised exacerbations in previous 2 years (median (IQR))	4.0 (2.0-6.0)			Children (<19 years) with BE (CF excluded)	Sub-study of a multicentre randomised controlled trial	N	Austraila	Y	Burden of Care for Children with Bronchiectasis from Parents/Carers Perspective	Marchant, J. M., Cook, A. L., Roberts, J., Yerkovich, S. T., Goyal, V., Arnold, D., O'Farrell, H. E., & Chang, A. B.	J Clin Med. 2021 Dec 14;10(24):5856. doi: 10.3390/jcm10245856.
Non-hospitalised exacerbation in previous 2 years (n/N; %))	89/148	60.1		Adults with stable BE	Observational study	N	China		Unsupervised learning technique identifies bronchiectasis phenotypes with distinct clinical characteristics	Guan, W. J., Jiang, M., Gao, Y. H., Li, H. M., Xu, G., Zheng, J. P., Chen, R. C., & Zhong, N. S	The international journal of tuberculosis and lung disease, 2016, 20(3), 402–410. https://doi.org/10.5588/ijtld.15.0500
Hospitalised exacerbation in previous 2 years (n/N; %)	234/1 247	18.8	A significantly greater proportion of patients with no NTM infection ever had a hospitalised exacerbation in the previous 2 years (p=0.0007)	Patients with NCFBE - NTM infection (current or history of)	Registry study	Y	USA	Y	Pharmacotherapy for Non-Cystic Fibrosis Bronchiectasis: Results From an NTM Info & Research Patient Survey and the Bronchiectasis and NTM Research Registry	Henkle, E., Aksamit, T. R., Barker, A. F., Curtis, J. R., Daley, C. L., Anne Daniels, M. L., DiMango, A., Eden, E., Fennelly, K., Griffith, D. E., Johnson, M., Knowles, M. R., Leitman, A., Leitman, P., Malanga, E., Metersky, M. L., Noone, P. G., O'Donnell, A. E., Olivier, K. N., Prieto, D., … Winthrop, K. L.	Chest, 2017, 152(6), 1120–1127. https://doi.org/10.1016/j.chest.2017.04.167
	198/776	25.5		Patients with NCFBE - no NTM infection (ever)	Registry study	Y	USA	Y	Pharmacotherapy for Non-Cystic Fibrosis Bronchiectasis: Results From an NTM Info & Research Patient Survey and the Bronchiectasis and NTM Research Registry	Henkle, E., Aksamit, T. R., Barker, A. F., Curtis, J. R., Daley, C. L., Anne Daniels, M. L., DiMango, A., Eden, E., Fennelly, K., Griffith, D. E., Johnson, M., Knowles, M. R., Leitman, A., Leitman, P., Malanga, E., Metersky, M. L., Noone, P. G., O'Donnell, A. E., Olivier, K. N., Prieto, D., … Winthrop, K. L.	Chest, 2017, 152(6), 1120–1127. https://doi.org/10.1016/j.chest.2017.04.167
0 exacerbations in previous year (n/N; % OR % (N))	22/31	70.97		Patients with BE who developed subsequent NTM-PD	Prospective cohort study	N	South Korea		New-onset nontuberculous mycobacterial pulmonary disease in bronchiectasis: tracking the clinical and radiographic changes	Kwak N, Lee JH, Kim HJ, Kim SA, Yim JJ.	BMC Pulm Med. 2020 Nov 10;20(1):293. doi: 10.1186/s12890-020-01331-3.
	128/190	67.37		Patients with BE who did not developed subsequent NTM-PD	Prospective cohort study	N	South Korea		New-onset nontuberculous mycobacterial pulmonary disease in bronchiectasis: tracking the clinical and radiographic changes	Kwak N, Lee JH, Kim HJ, Kim SA, Yim JJ.	BMC Pulm Med. 2020 Nov 10;20(1):293. doi: 10.1186/s12890-020-01331-3.
	84/238	35.29		Patients with BE (asthma and COPD excluded)	Cross-sectional cohort study	N	Singapore, Malasia and Scotland	Y	Immunological corollary of the pulmonary mycobiome in bronchiectasis: the CAMEB study	Mac Aogáin M, Chandrasekaran R, Lim AYH, Low TB, Tan GL, Hassan T, Ong TH, Hui Qi Ng A, Bertrand D, Koh JY, Pang SL, Lee ZY, Gwee XW, Martinus C, Sio YY, Matta SA, Chew FT, Keir HR, Connolly JE, Abisheganaden JA, Koh MS, Nagarajan N, Chalmers JD, Chotirmall SH.	Eur Respir J. 2018 Jul 27;52(1):1800766. doi: 10.1183/13993003.00766-2018. Print 2018 Jul.
	206/813	25.34		Adults with BE	Multi-centre registry study	N	UK	Y	Bronchiectasis multicentre cohort; Baseline demographics from Bronchuk	J Brown, J Bradley, F Copeland, M Carroll, M Crichton, J Duckers, C Haworth, RA Floto, AT Hill, M Loebinger, R Wilson, J Hurst, W Cookson, C Winstanley, A McGuire, R McNally, P Mawson, P Kelleher, D Denning, V Navaratnam, R Hubbard, M Kelly, J Steer, A Sullivan, T Gatheral, P Walker, JS Elborn, JD Chalmers, A De Soyza	10.1136/thorax-2019-BTSabstracts2019.435
	105/301	35		Patients (≥14 years old) with BE (CF, ILD and active mycobacterial infection excluded)	Prospective, obervational study	N	Saudi Arabia		Prognostic utility of various multidimensional grading scales among patients with bronchiectasis	Al-Harbi, A., Al-Ghamdi, M., Abdulrahman, A., Khan, M., Al-Rajhi, S., & Al-Jahdali, H.	Respir Med Res. 2021 Nov;80:100843. doi: 10.1016/j.resmer.2021.100843. Epub 2021 Jun 7.
	82/126	65.1		Adults with stable BE (CF and traction BE excluded)	Multicenter prospective, non-interventional observational cohort study	N	Korea	Y	Validation of the Korean version of the Bronchiectasis Health Questionnaire	Kim, H. K., Lee, H., Kim, S. H., Choi, H., Lee, J. H., Lee, J. S., Lee, S. W., & Oh, Y. M.	Tuberc Respir Dis (Seoul). 2020 Jul;83(3):228-233. doi: 10.4046/trd.2020.0025. Epub 2020 Apr 29.
	13 (206)			Patients with BE (CF excluded)	Tool validation study	N	UK		The development and validation of the Bronchiectasis Health Questionnaire	Spinou, A., Siegert, R. J., Guan, W. J., Patel, A. S., Gosker, H. R., Lee, K. K., Elston, C., Loebinger, M. R., Wilson, R., Garrod, R., & Birring, S. S.	The European respiratory journal, 2017, 49(5), 1601532. https://doi.org/10.1183/13993003.01532-2016
	45/281	16		Stable adults with BE (CF and traction BE excluded)	Longitudinal cohort study	N	Scotland		The sputum microbiome is associated with increased exacerbations and mortality in bronchiectasis patients	Dicker A.; Keir H.R.; Lonergan M.; Smith A.H.; Fong C.J.; Tan B.; Pollock J.; FinchS.; Fardon T.C.; Cassidy A.J.; Huang J.T.J.; Chalmers J.D	AJRCCM; 2020; 201:1
	24/135	17.8		Adults with BE (CF, PID, ILD and active malignancy, ABPA, mycobactoerial disease and HIV infection excluded)	International, multicentre, prospective, observational study	N	Spain, Italy and UK	Y	Antimicrobial peptides, disease severity and exacerbations in bronchiectasis	Sibila, O., Perea, L., Cantó, E., Shoemark, A., Cassidy, D., Smith, A. H., Suarez-Cuartin, G., Rodrigo-Troyano, A., Keir, H. R., Oriano, M., Ong, S., Vidal, S., Blasi, F., Aliberti, S., & Chalmers, J. D.	Thorax, 2019, 74(9), 835–842. https://doi.org/10.1136/thoraxjnl-2018-212895
	10/67	14.9		Adults with NCFBE (CF and traction BE excluded)	Prospective study	N	Spain		Eradication of Pseudomonas aeruginosa with inhaled colistin in adults with non-cystic fibrosis bronchiectasis	Blanco-Aparicio, M., Saleta Canosa, J. L., Valiño López, P., Martín Egaña, M. T., Vidal García, I., & Montero Martínez, C.	Chronic respiratory disease, 2019, 16, 1479973119872513. https://doi.org/10.1177/1479973119872513
	53/134	40		Adults with BE - AIR-BX1 treatment group (baseline data)	Double-blind, multicentre, randomised, placebo-controlled, phase 3 trial	N	Australia, Canada and USA	Y	Aztreonam for inhalation solution in patients with non-cystic fibrosis bronchiectasis (AIR-BX1 and AIR-BX2): two randomised double-blind, placebo-controlled phase 3 trials	Barker, A. F., O'Donnell, A. E., Flume, P., Thompson, P. J., Ruzi, J. D., de Gracia, J., Boersma, W. G., De Soyza, A., Shao, L., Zhang, J., Haas, L., Lewis, S. A., Leitzinger, S., Montgomery, A. B., McKevitt, M. T., Gossage, D., Quittner, A. L., & O'Riordan, T. G.	The Lancet. Respiratory medicine, 2014, 2(9), 738–749. https://doi.org/10.1016/S2213-2600(14)70165-1
	45/132	34		Adults with BE - AIR-BX1 placebo group (baseline data)	Double-blind, multicentre, randomised, placebo-controlled, phase 3 trial	N	Australia, Canada and USA	Y	Aztreonam for inhalation solution in patients with non-cystic fibrosis bronchiectasis (AIR-BX1 and AIR-BX2): two randomised double-blind, placebo-controlled phase 3 trials	Barker, A. F., O'Donnell, A. E., Flume, P., Thompson, P. J., Ruzi, J. D., de Gracia, J., Boersma, W. G., De Soyza, A., Shao, L., Zhang, J., Haas, L., Lewis, S. A., Leitzinger, S., Montgomery, A. B., McKevitt, M. T., Gossage, D., Quittner, A. L., & O'Riordan, T. G.	The Lancet. Respiratory medicine, 2014, 2(9), 738–749. https://doi.org/10.1016/S2213-2600(14)70165-1
	54/136	40		Adults with BE - AIR-BX2 treatment group (baseline data)	Double-blind, multicentre, randomised, placebo-controlled, phase 3 trial	N	Australia, Belgium, Canada, France, Germany, Italy, the Netherlands, Spain, UK and the USA	Y	Aztreonam for inhalation solution in patients with non-cystic fibrosis bronchiectasis (AIR-BX1 and AIR-BX2): two randomised double-blind, placebo-controlled phase 3 trials	Barker, A. F., O'Donnell, A. E., Flume, P., Thompson, P. J., Ruzi, J. D., de Gracia, J., Boersma, W. G., De Soyza, A., Shao, L., Zhang, J., Haas, L., Lewis, S. A., Leitzinger, S., Montgomery, A. B., McKevitt, M. T., Gossage, D., Quittner, A. L., & O'Riordan, T. G.	The Lancet. Respiratory medicine, 2014, 2(9), 738–749. https://doi.org/10.1016/S2213-2600(14)70165-1
	48/138	35		Adults with BE - AIR-BX2 placebo group (baseline data)	Double-blind, multicentre, randomised, placebo-controlled, phase 3 trial	N	Australia, Belgium, Canada, France, Germany, Italy, the Netherlands, Spain, UK and the USA	Y	Aztreonam for inhalation solution in patients with non-cystic fibrosis bronchiectasis (AIR-BX1 and AIR-BX2): two randomised double-blind, placebo-controlled phase 3 trials	Barker, A. F., O'Donnell, A. E., Flume, P., Thompson, P. J., Ruzi, J. D., de Gracia, J., Boersma, W. G., De Soyza, A., Shao, L., Zhang, J., Haas, L., Lewis, S. A., Leitzinger, S., Montgomery, A. B., McKevitt, M. T., Gossage, D., Quittner, A. L., & O'Riordan, T. G.	The Lancet. Respiratory medicine, 2014, 2(9), 738–749. https://doi.org/10.1016/S2213-2600(14)70165-1
1 exacerbation in previous year (n/N; % OR % (N))	144/813	17.71		Adults with BE	Multi-centre registry study	N	UK	Y	Bronchiectasis multicentre cohort; Baseline demographics from Bronchuk	J Brown, J Bradley, F Copeland, M Carroll, M Crichton, J Duckers, C Haworth, RA Floto, AT Hill, M Loebinger, R Wilson, J Hurst, W Cookson, C Winstanley, A McGuire, R McNally, P Mawson, P Kelleher, D Denning, V Navaratnam, R Hubbard, M Kelly, J Steer, A Sullivan, T Gatheral, P Walker, JS Elborn, JD Chalmers, A De Soyza	10.1136/thorax-2019-BTSabstracts2019.435
	15/126	11.9		Adults with stable BE (CF and traction BE excluded)	Multicenter prospective, non-interventional observational cohort study	N	Korea	Y	Validation of the Korean version of the Bronchiectasis Health Questionnaire	Kim, H. K., Lee, H., Kim, S. H., Choi, H., Lee, J. H., Lee, J. S., Lee, S. W., & Oh, Y. M.	Tuberc Respir Dis (Seoul). 2020 Jul;83(3):228-233. doi: 10.4046/trd.2020.0025. Epub 2020 Apr 29.
	12 (206)			Patients with BE (CF excluded)	Tool validation study	N	UK		The development and validation of the Bronchiectasis Health Questionnaire	Spinou, A., Siegert, R. J., Guan, W. J., Patel, A. S., Gosker, H. R., Lee, K. K., Elston, C., Loebinger, M. R., Wilson, R., Garrod, R., & Birring, S. S.	The European respiratory journal, 2017, 49(5), 1601532. https://doi.org/10.1183/13993003.01532-2016
	58/281	20.6		Stable adults with BE (CF and traction BE excluded)	Longitudinal cohort study	N	Scotland		The sputum microbiome is associated with increased exacerbations and mortality in bronchiectasis patients	Dicker A.; Keir H.R.; Lonergan M.; Smith A.H.; Fong C.J.; Tan B.; Pollock J.; FinchS.; Fardon T.C.; Cassidy A.J.; Huang J.T.J.; Chalmers J.D	AJRCCM; 2020; 201:1
	28/135	20.7		Adults with BE (CF, PID, ILD and active malignancy, ABPA, mycobactoerial disease and HIV infection excluded)	International, multicentre, prospective, observational study	N	Spain, Italy and UK	Y	Antimicrobial peptides, disease severity and exacerbations in bronchiectasis	Sibila, O., Perea, L., Cantó, E., Shoemark, A., Cassidy, D., Smith, A. H., Suarez-Cuartin, G., Rodrigo-Troyano, A., Keir, H. R., Oriano, M., Ong, S., Vidal, S., Blasi, F., Aliberti, S., & Chalmers, J. D.	Thorax, 2019, 74(9), 835–842. https://doi.org/10.1136/thoraxjnl-2018-212895
	10/67	14.9		Adults with NCFBE (CF and traction BE excluded)	Prospective study	N	Spain		Eradication of Pseudomonas aeruginosa with inhaled colistin in adults with non-cystic fibrosis bronchiectasis	Blanco-Aparicio, M., Saleta Canosa, J. L., Valiño López, P., Martín Egaña, M. T., Vidal García, I., & Montero Martínez, C.	Chronic respiratory disease, 2019, 16, 1479973119872513. https://doi.org/10.1177/1479973119872513
	26/134	19		Adults with BE - AIR-BX1 treatment group (baseline data)	Double-blind, multicentre, randomised, placebo-controlled, phase 3 trial	N	Australia, Canada and USA	Y	Aztreonam for inhalation solution in patients with non-cystic fibrosis bronchiectasis (AIR-BX1 and AIR-BX2): two randomised double-blind, placebo-controlled phase 3 trials	Barker, A. F., O'Donnell, A. E., Flume, P., Thompson, P. J., Ruzi, J. D., de Gracia, J., Boersma, W. G., De Soyza, A., Shao, L., Zhang, J., Haas, L., Lewis, S. A., Leitzinger, S., Montgomery, A. B., McKevitt, M. T., Gossage, D., Quittner, A. L., & O'Riordan, T. G.	The Lancet. Respiratory medicine, 2014, 2(9), 738–749. https://doi.org/10.1016/S2213-2600(14)70165-1
	44/132	33.3333		Adults with BE - AIR-BX1 placebo group (baseline data)	Double-blind, multicentre, randomised, placebo-controlled, phase 3 trial	N	Australia, Canada and USA	Y	Aztreonam for inhalation solution in patients with non-cystic fibrosis bronchiectasis (AIR-BX1 and AIR-BX2): two randomised double-blind, placebo-controlled phase 3 trials	Barker, A. F., O'Donnell, A. E., Flume, P., Thompson, P. J., Ruzi, J. D., de Gracia, J., Boersma, W. G., De Soyza, A., Shao, L., Zhang, J., Haas, L., Lewis, S. A., Leitzinger, S., Montgomery, A. B., McKevitt, M. T., Gossage, D., Quittner, A. L., & O'Riordan, T. G.	The Lancet. Respiratory medicine, 2014, 2(9), 738–749. https://doi.org/10.1016/S2213-2600(14)70165-1
	32/136	24		Adults with BE - AIR-BX2 treatment group (baseline data)	Double-blind, multicentre, randomised, placebo-controlled, phase 3 trial	N	Australia, Belgium, Canada, France, Germany, Italy, the Netherlands, Spain, UK and the USA	Y	Aztreonam for inhalation solution in patients with non-cystic fibrosis bronchiectasis (AIR-BX1 and AIR-BX2): two randomised double-blind, placebo-controlled phase 3 trials	Barker, A. F., O'Donnell, A. E., Flume, P., Thompson, P. J., Ruzi, J. D., de Gracia, J., Boersma, W. G., De Soyza, A., Shao, L., Zhang, J., Haas, L., Lewis, S. A., Leitzinger, S., Montgomery, A. B., McKevitt, M. T., Gossage, D., Quittner, A. L., & O'Riordan, T. G.	The Lancet. Respiratory medicine, 2014, 2(9), 738–749. https://doi.org/10.1016/S2213-2600(14)70165-1
	34/138	25		Adults with BE - AIR-BX2 placebo group (baseline data)	Double-blind, multicentre, randomised, placebo-controlled, phase 3 trial	N	Australia, Belgium, Canada, France, Germany, Italy, the Netherlands, Spain, UK and the USA	Y	Aztreonam for inhalation solution in patients with non-cystic fibrosis bronchiectasis (AIR-BX1 and AIR-BX2): two randomised double-blind, placebo-controlled phase 3 trials	Barker, A. F., O'Donnell, A. E., Flume, P., Thompson, P. J., Ruzi, J. D., de Gracia, J., Boersma, W. G., De Soyza, A., Shao, L., Zhang, J., Haas, L., Lewis, S. A., Leitzinger, S., Montgomery, A. B., McKevitt, M. T., Gossage, D., Quittner, A. L., & O'Riordan, T. G.	The Lancet. Respiratory medicine, 2014, 2(9), 738–749. https://doi.org/10.1016/S2213-2600(14)70165-1
2 exacerbations in previous year (n/N; % OR % (N))	144/813	17.71		Adults with BE	Multi-centre registry study	N	UK	Y	Bronchiectasis multicentre cohort; Baseline demographics from Bronchuk	J Brown, J Bradley, F Copeland, M Carroll, M Crichton, J Duckers, C Haworth, RA Floto, AT Hill, M Loebinger, R Wilson, J Hurst, W Cookson, C Winstanley, A McGuire, R McNally, P Mawson, P Kelleher, D Denning, V Navaratnam, R Hubbard, M Kelly, J Steer, A Sullivan, T Gatheral, P Walker, JS Elborn, JD Chalmers, A De Soyza	10.1136/thorax-2019-BTSabstracts2019.435
	15/126	11.9		Adults with stable BE (CF and traction BE excluded)	Multicenter prospective, non-interventional observational cohort study	N	Korea	Y	Validation of the Korean version of the Bronchiectasis Health Questionnaire	Kim, H. K., Lee, H., Kim, S. H., Choi, H., Lee, J. H., Lee, J. S., Lee, S. W., & Oh, Y. M.	Tuberc Respir Dis (Seoul). 2020 Jul;83(3):228-233. doi: 10.4046/trd.2020.0025. Epub 2020 Apr 29.
	15 (206)			Patients with BE (CF excluded)	Tool validation study	N	UK		The development and validation of the Bronchiectasis Health Questionnaire	Spinou, A., Siegert, R. J., Guan, W. J., Patel, A. S., Gosker, H. R., Lee, K. K., Elston, C., Loebinger, M. R., Wilson, R., Garrod, R., & Birring, S. S.	The European respiratory journal, 2017, 49(5), 1601532. https://doi.org/10.1183/13993003.01532-2016
	53/281	18.9		Stable adults with BE (CF and traction BE excluded)	Longitudinal cohort study	N	Scotland		The sputum microbiome is associated with increased exacerbations and mortality in bronchiectasis patients	Dicker A.; Keir H.R.; Lonergan M.; Smith A.H.; Fong C.J.; Tan B.; Pollock J.; FinchS.; Fardon T.C.; Cassidy A.J.; Huang J.T.J.; Chalmers J.D	AJRCCM; 2020; 201:1
	15/135	11.1		Adults with BE (CF, PID, ILD and active malignancy, ABPA, mycobactoerial disease and HIV infection excluded)	International, multicentre, prospective, observational study	N	Spain, Italy and UK	Y	Antimicrobial peptides, disease severity and exacerbations in bronchiectasis	Sibila, O., Perea, L., Cantó, E., Shoemark, A., Cassidy, D., Smith, A. H., Suarez-Cuartin, G., Rodrigo-Troyano, A., Keir, H. R., Oriano, M., Ong, S., Vidal, S., Blasi, F., Aliberti, S., & Chalmers, J. D.	Thorax, 2019, 74(9), 835–842. https://doi.org/10.1136/thoraxjnl-2018-212895
	14/67	20.9		Adults with NCFBE (CF and traction BE excluded)	Prospective study	N	Spain		Eradication of Pseudomonas aeruginosa with inhaled colistin in adults with non-cystic fibrosis bronchiectasis	Blanco-Aparicio, M., Saleta Canosa, J. L., Valiño López, P., Martín Egaña, M. T., Vidal García, I., & Montero Martínez, C.	Chronic respiratory disease, 2019, 16, 1479973119872513. https://doi.org/10.1177/1479973119872513
	27/134	20		Adults with BE - AIR-BX1 treatment group (baseline data)	Double-blind, multicentre, randomised, placebo-controlled, phase 3 trial	N	Australia, Canada and USA	Y	Aztreonam for inhalation solution in patients with non-cystic fibrosis bronchiectasis (AIR-BX1 and AIR-BX2): two randomised double-blind, placebo-controlled phase 3 trials	Barker, A. F., O'Donnell, A. E., Flume, P., Thompson, P. J., Ruzi, J. D., de Gracia, J., Boersma, W. G., De Soyza, A., Shao, L., Zhang, J., Haas, L., Lewis, S. A., Leitzinger, S., Montgomery, A. B., McKevitt, M. T., Gossage, D., Quittner, A. L., & O'Riordan, T. G.	The Lancet. Respiratory medicine, 2014, 2(9), 738–749. https://doi.org/10.1016/S2213-2600(14)70165-1
	25/132	19		Adults with BE - AIR-BX1 placebo group (baseline data)	Double-blind, multicentre, randomised, placebo-controlled, phase 3 trial	N	Australia, Canada and USA	Y	Aztreonam for inhalation solution in patients with non-cystic fibrosis bronchiectasis (AIR-BX1 and AIR-BX2): two randomised double-blind, placebo-controlled phase 3 trials	Barker, A. F., O'Donnell, A. E., Flume, P., Thompson, P. J., Ruzi, J. D., de Gracia, J., Boersma, W. G., De Soyza, A., Shao, L., Zhang, J., Haas, L., Lewis, S. A., Leitzinger, S., Montgomery, A. B., McKevitt, M. T., Gossage, D., Quittner, A. L., & O'Riordan, T. G.	The Lancet. Respiratory medicine, 2014, 2(9), 738–749. https://doi.org/10.1016/S2213-2600(14)70165-1
	20/136	15		Adults with BE - AIR-BX2 treatment group (baseline data)	Double-blind, multicentre, randomised, placebo-controlled, phase 3 trial	N	Australia, Belgium, Canada, France, Germany, Italy, the Netherlands, Spain, UK and the USA	Y	Aztreonam for inhalation solution in patients with non-cystic fibrosis bronchiectasis (AIR-BX1 and AIR-BX2): two randomised double-blind, placebo-controlled phase 3 trials	Barker, A. F., O'Donnell, A. E., Flume, P., Thompson, P. J., Ruzi, J. D., de Gracia, J., Boersma, W. G., De Soyza, A., Shao, L., Zhang, J., Haas, L., Lewis, S. A., Leitzinger, S., Montgomery, A. B., McKevitt, M. T., Gossage, D., Quittner, A. L., & O'Riordan, T. G.	The Lancet. Respiratory medicine, 2014, 2(9), 738–749. https://doi.org/10.1016/S2213-2600(14)70165-1
	28/138	20		Adults with BE - AIR-BX2 placebo group (baseline data)	Double-blind, multicentre, randomised, placebo-controlled, phase 3 trial	N	Australia, Belgium, Canada, France, Germany, Italy, the Netherlands, Spain, UK and the USA	Y	Aztreonam for inhalation solution in patients with non-cystic fibrosis bronchiectasis (AIR-BX1 and AIR-BX2): two randomised double-blind, placebo-controlled phase 3 trials	Barker, A. F., O'Donnell, A. E., Flume, P., Thompson, P. J., Ruzi, J. D., de Gracia, J., Boersma, W. G., De Soyza, A., Shao, L., Zhang, J., Haas, L., Lewis, S. A., Leitzinger, S., Montgomery, A. B., McKevitt, M. T., Gossage, D., Quittner, A. L., & O'Riordan, T. G.	The Lancet. Respiratory medicine, 2014, 2(9), 738–749. https://doi.org/10.1016/S2213-2600(14)70165-1
1-2 exacerbations in previous year (n/N; %)	2/31	6.45		Patients with BE who developed subsequent NTM-PD	Prospective cohort study	N	South Korea		New-onset nontuberculous mycobacterial pulmonary disease in bronchiectasis: tracking the clinical and radiographic changes	Kwak N, Lee JH, Kim HJ, Kim SA, Yim JJ.	BMC Pulm Med. 2020 Nov 10;20(1):293. doi: 10.1186/s12890-020-01331-3.
	52/190	27.37		Patients with BE who did not developed subsequent NTM-PD	Prospective cohort study	N	South Korea		31.05+D157:J158+H20	Kwak N, Lee JH, Kim HJ, Kim SA, Yim JJ.	BMC Pulm Med. 2020 Nov 10;20(1):293. doi: 10.1186/s12890-020-01331-3.
	82/238	35		Patients with BE (asthma and COPD excluded)	Cross-sectional cohort study	N	Singapore, Malasia and Scotland	Y	Immunological corollary of the pulmonary mycobiome in bronchiectasis: the CAMEB study	Mac Aogáin M, Chandrasekaran R, Lim AYH, Low TB, Tan GL, Hassan T, Ong TH, Hui Qi Ng A, Bertrand D, Koh JY, Pang SL, Lee ZY, Gwee XW, Martinus C, Sio YY, Matta SA, Chew FT, Keir HR, Connolly JE, Abisheganaden JA, Koh MS, Nagarajan N, Chalmers JD, Chotirmall SH.	Eur Respir J. 2018 Jul 27;52(1):1800766. doi: 10.1183/13993003.00766-2018. Print 2018 Jul.
	85/301	28		Patients (≥14 years old) with BE (CF, ILD and active mycobacterial infection excluded)	Prospective, obervational study	N	Saudi Arabia		Prognostic utility of various multidimensional grading scales among patients with bronchiectasis	Al-Harbi, A., Al-Ghamdi, M., Abdulrahman, A., Khan, M., Al-Rajhi, S., & Al-Jahdali, H.	Respir Med Res. 2021 Nov;80:100843. doi: 10.1016/j.resmer.2021.100843. Epub 2021 Jun 7.
	30/60	50		Adults with BE - either idiopathic or post-infective (other aetiologies excluded) - treatment group (baseline data)	Multicentre, randomised, placebo-controlled, double-blind study	N	Australia, Germany, Spain, Sweden, UK and USA	Y	Ciprofloxacin dry powder for inhalation in non-cystic fibrosis bronchiectasis: a phase II randomised study	Wilson, R., Welte, T., Polverino, E., De Soyza, A., Greville, H., O'Donnell, A., Alder, J., Reimnitz, P., & Hampel, B.	The European respiratory journal, 2013, 41(5), 1107–1115. https://doi.org/10.1183/09031936.00071312
	35/64	54.7		Adults with BE - either idiopathic or post-infective (other aetiologies excluded) - placebo group (baseline data)	Multicentre, randomised, placebo-controlled, double-blind study	N	Australia, Germany, Spain, Sweden, UK and USA	Y	Ciprofloxacin dry powder for inhalation in non-cystic fibrosis bronchiectasis: a phase II randomised study	Wilson, R., Welte, T., Polverino, E., De Soyza, A., Greville, H., O'Donnell, A., Alder, J., Reimnitz, P., & Hampel, B.	The European respiratory journal, 2013, 41(5), 1107–1115. https://doi.org/10.1183/09031936.00071312
≤2 exacerbations in previous year (n/N; %)	68/107	63.55		Adults with BE and chronic P. aeruginosa infection(CF, COPD, asthma excluded)	Multicentre, randomised, double-blind, parallel-group Phase 2 trial	N	Belgium, France, Germany, Italy, Spain and UK	Y	Efficacy and safety of TOBI Podhaler in Pseudomonas aeruginosa-infected bronchiectasis patients: iBEST study	Loebinger MR, Polverino E, Chalmers JD, Tiddens HAWM, Goossens H, Tunney M, Ringshausen FC, Hill AT, Pathan R, Angyalosi G, Blasi F, Elborn SJ, Haworth CS; iBEST-1 Trial Team.	Eur Respir J. 2021 Jan 5;57(1):2001451. doi: 10.1183/13993003.01451-2020. Print 2021 Jan.
≥2 exacerbations in previous year (n/N; %)	58/97	59.78	Patients with CAP exacerbation experienced significantly fewer exacerbations in the previous year compared to those with NOCAP exacerbation (P=0.008)	Adults with NCFBE - presented at outpatient clinic due to non-pneumonic (NOCAP) exacerbation	Prospective, observational, multicenter study	N	Spain	Y	Pneumonic and non-pneumonic exacerbations in bronchiectasis: Clinical and microbiological differences	Polverino E, Rosales-Mayor E, Benegas M, Menendez R, Alcaraz-Serrano V, Ansotegui E, Montull B, Girón RM, Cisneros C, Vendrell M, Muñoz G, Marcos MA, Sanchez M, Torres A.	J Infect. 2018 Aug;77(2):99-106. doi: 10.1016/j.jinf.2018.04.006. Epub 2018 May 7.
	14/47	36.2		Adults with NCFBE - presented at outpatient clinic due to pneumonic (CAP) exacerbation	Prospective, observational, multicenter study	N	Spain	Y	Pneumonic and non-pneumonic exacerbations in bronchiectasis: Clinical and microbiological differences	Polverino E, Rosales-Mayor E, Benegas M, Menendez R, Alcaraz-Serrano V, Ansotegui E, Montull B, Girón RM, Cisneros C, Vendrell M, Muñoz G, Marcos MA, Sanchez M, Torres A.	J Infect. 2018 Aug;77(2):99-106. doi: 10.1016/j.jinf.2018.04.006. Epub 2018 May 7.
>2 exacerbations in previous year (n/N; %)	95/147	64.6		Patients (>16 years) with BE (traction BE excluded)	Retrospective cohort study	N	China		Antibiotic-resistant Pseudomonas aeruginosa infection in patients with bronchiectasis: prevalence, risk factors and prognostic implications	Gao, Y. H., Guan, W. J., Zhu, Y. N., Chen, R. C., & Zhang, G. J.	International journal of chronic obstructive pulmonary disease, 2018, 13, 237–246. https://doi.org/10.2147/COPD.S150250
3 exacerbations in previous year (n/N; % OR % (N))	5/126	4		Adults with stable BE (CF and traction BE excluded)	Multicenter prospective, non-interventional observational cohort study	N	Korea	Y	Validation of the Korean version of the Bronchiectasis Health Questionnaire	Kim, H. K., Lee, H., Kim, S. H., Choi, H., Lee, J. H., Lee, J. S., Lee, S. W., & Oh, Y. M.	Tuberc Respir Dis (Seoul). 2020 Jul;83(3):228-233. doi: 10.4046/trd.2020.0025. Epub 2020 Apr 29.
	17 (206)			Patients with BE (CF excluded)	Tool validation study	N	UK		The development and validation of the Bronchiectasis Health Questionnaire	Spinou, A., Siegert, R. J., Guan, W. J., Patel, A. S., Gosker, H. R., Lee, K. K., Elston, C., Loebinger, M. R., Wilson, R., Garrod, R., & Birring, S. S.	The European respiratory journal, 2017, 49(5), 1601532. https://doi.org/10.1183/13993003.01532-2016
	20/135	14.8		Adults with BE (CF, PID, ILD and active malignancy, ABPA, mycobactoerial disease and HIV infection excluded)	International, multicentre, prospective, observational study	N	Spain, Italy and UK	Y	Antimicrobial peptides, disease severity and exacerbations in bronchiectasis	Sibila, O., Perea, L., Cantó, E., Shoemark, A., Cassidy, D., Smith, A. H., Suarez-Cuartin, G., Rodrigo-Troyano, A., Keir, H. R., Oriano, M., Ong, S., Vidal, S., Blasi, F., Aliberti, S., & Chalmers, J. D.	Thorax, 2019, 74(9), 835–842. https://doi.org/10.1136/thoraxjnl-2018-212895
3-4 exacerbations in previous year (n/N; %)	25/60	41.7		Adults with BE - either idiopathic or post-infective (other aetiologies excluded) - treatment group (baseline data)	Multicentre, randomised, placebo-controlled, double-blind study	N	Australia, Germany, Spain, Sweden, UK and USA	Y	Ciprofloxacin dry powder for inhalation in non-cystic fibrosis bronchiectasis: a phase II randomised study	Wilson, R., Welte, T., Polverino, E., De Soyza, A., Greville, H., O'Donnell, A., Alder, J., Reimnitz, P., & Hampel, B.	The European respiratory journal, 2013, 41(5), 1107–1115. https://doi.org/10.1183/09031936.00071312
	26/64	40.6		Adults with BE - either idiopathic or post-infective (other aetiologies excluded) - placebo group (baseline data)	Multicentre, randomised, placebo-controlled, double-blind study	N	Australia, Germany, Spain, Sweden, UK and USA	Y	Ciprofloxacin dry powder for inhalation in non-cystic fibrosis bronchiectasis: a phase II randomised study	Wilson, R., Welte, T., Polverino, E., De Soyza, A., Greville, H., O'Donnell, A., Alder, J., Reimnitz, P., & Hampel, B.	The European respiratory journal, 2013, 41(5), 1107–1115. https://doi.org/10.1183/09031936.00071312
≥3 exacerbations in previous year (n/N; % OR % (N))	7/31	22.59		Patients with BE who developed subsequent NTM-PD	Prospective cohort study	N	South Korea		New-onset nontuberculous mycobacterial pulmonary disease in bronchiectasis: tracking the clinical and radiographic changes	Kwak N, Lee JH, Kim HJ, Kim SA, Yim JJ.	BMC Pulm Med. 2020 Nov 10;20(1):293. doi: 10.1186/s12890-020-01331-3.
	10/190	5.26		Patients with BE who did not developed subsequent NTM-PD	Prospective cohort study	N	South Korea		New-onset nontuberculous mycobacterial pulmonary disease in bronchiectasis: tracking the clinical and radiographic changes	Kwak N, Lee JH, Kim HJ, Kim SA, Yim JJ.	BMC Pulm Med. 2020 Nov 10;20(1):293. doi: 10.1186/s12890-020-01331-3.
	39/107	36.45		Adults with BE and chronic P. aeruginosa infection(CF, COPD, asthma excluded)	Multicentre, randomised, double-blind, parallel-group Phase 2 trial	N	Belgium, France, Germany, Italy, Spain and UK	Y	Efficacy and safety of TOBI Podhaler in Pseudomonas aeruginosa-infected bronchiectasis patients: iBEST study	Loebinger MR, Polverino E, Chalmers JD, Tiddens HAWM, Goossens H, Tunney M, Ringshausen FC, Hill AT, Pathan R, Angyalosi G, Blasi F, Elborn SJ, Haworth CS; iBEST-1 Trial Team.	Eur Respir J. 2021 Jan 5;57(1):2001451. doi: 10.1183/13993003.01451-2020. Print 2021 Jan.
	72/238	30.25		Patients with BE (asthma and COPD excluded)	Cross-sectional cohort study	N	Singapore, Malasia and Scotland	Y	Immunological corollary of the pulmonary mycobiome in bronchiectasis: the CAMEB study	Mac Aogáin M, Chandrasekaran R, Lim AYH, Low TB, Tan GL, Hassan T, Ong TH, Hui Qi Ng A, Bertrand D, Koh JY, Pang SL, Lee ZY, Gwee XW, Martinus C, Sio YY, Matta SA, Chew FT, Keir HR, Connolly JE, Abisheganaden JA, Koh MS, Nagarajan N, Chalmers JD, Chotirmall SH.	Eur Respir J. 2018 Jul 27;52(1):1800766. doi: 10.1183/13993003.00766-2018. Print 2018 Jul.
	319/813	39.3		Adults with BE	Multi-centre registry study	N	UK	Y	Bronchiectasis multicentre cohort; Baseline demographics from Bronchuk	J Brown, J Bradley, F Copeland, M Carroll, M Crichton, J Duckers, C Haworth, RA Floto, AT Hill, M Loebinger, R Wilson, J Hurst, W Cookson, C Winstanley, A McGuire, R McNally, P Mawson, P Kelleher, D Denning, V Navaratnam, R Hubbard, M Kelly, J Steer, A Sullivan, T Gatheral, P Walker, JS Elborn, JD Chalmers, A De Soyza	10.1136/thorax-2019-BTSabstracts2019.435
	187/416	44.95		Patients with NCFBE (ABPA, active NTM lung infection, TB, COPD and asthma excluded)	Parallel-group, randomised, double-blind, international, placebo- controlled trial	N	Denmark, France, Germany, Latvia, Slovakia, UK, Israel, Italy, Spain, USA, Argentina, Japan, Australia, New Zealand	Y	Respire 1: A phase III placebo-controlled randomised trial of ciprofloxacin dry powder for inhalation in non-cystic fibrosis bronchiectasis	De Soyza, A., Aksamit, T., Bandel, T. J., Criollo, M., Elborn, J. S., Operschall, E., Polverino, E., Roth, K., Winthrop, K. L., & Wilson, R.	Eur Respir J. 2018 Jan 25;51(1):1702052. doi: 10.1183/13993003.02052-2017. Print 2018 Jan
	11/63	18.3		Adults with BE (CF and traction BE excluded) - type 2 inflammation (T2) high endotype	Observational, cross-sectional study	N	Italy		T2-High endotype and response to biological treatments in patients with bronchiectasis	Oriano, M., Gramegna, A., Amati, F., D'Adda, A., Gaffuri, M., Contoli, M., Bindo, F., Simonetta, E., Di Francesco, C., Santambrogio, M., Sotgiu, G., Blasi, F., & Aliberti, S.	Biomedicines. 2021 Jul 2;9(7):772. doi: 10.3390/biomedicines9070772.
	16/140	12.5		Adults with BE (CF and traction BE excluded) - not type 2 inflammation (T2) high endotype	Observational, cross-sectional study	N	Italy		T2-High endotype and response to biological treatments in patients with bronchiectasis	Oriano, M., Gramegna, A., Amati, F., D'Adda, A., Gaffuri, M., Contoli, M., Bindo, F., Simonetta, E., Di Francesco, C., Santambrogio, M., Sotgiu, G., Blasi, F., & Aliberti, S.	Biomedicines. 2021 Jul 2;9(7):772. doi: 10.3390/biomedicines9070772.
	111/301	37		Patients (≥14 years old) with BE (CF, ILD and active mycobacterial infection excluded)	Prospective, obervational study	N	Saudi Arabia		Prognostic utility of various multidimensional grading scales among patients with bronchiectasis	Al-Harbi, A., Al-Ghamdi, M., Abdulrahman, A., Khan, M., Al-Rajhi, S., & Al-Jahdali, H.	Respir Med Res. 2021 Nov;80:100843. doi: 10.1016/j.resmer.2021.100843. Epub 2021 Jun 7.
	71/141	50.4		Patients with NCFBE	Multicentre, prospective, observational study	N	New Zealand	Y	Bronchiectasis Severity and Quality of Life in New Zealand Vary According to Socioeconomic Factors and Ethnicity	Diggins B.; Good W.; Poot B.; Maze M.; Dawkins P.; Stroil-Salama E.; Morgan L.; Wong C.	Respirology; 2020, 25 (221)
	219/521	42.03		Adults with stable NCFBE - either idiopathic or post-infective	International phase III prospective, parallel-group, randomized, double-blinded, multicentre, placebo-controlled trial	N	Australia/New Zealand, Asia, Europe, Middle East, South Africa, and North and South America	Y	RESPIRE 2: a phase III placebo-controlled randomised trial of ciprofloxacin dry powder for inhalation in non-cystic fibrosis bronchiectasis	Aksamit, T., Anthony De Soyza, Tiemo-Joerg Bandel, Margarita Criollo, J. Stuart Elborn, Elisabeth Operschall, Eva Polverino, Katrin Roth, Kevin L. Winthrop, Robert Wilson	European Respiratory Journal 2018 51: 1702053; DOI: 10.1183/13993003.02053-2017
	436/1 258	36		Adults with stable BE (CF and traction BE excluded) - all patients	Prospectve observational study	Y	Italy, UK, Belgium, Spain, Greece and Ireland	Y	Etiology of Non-Cystic Fibrosis Bronchiectasis in Adults and Its Correlation to Disease Severity	Lonni, S., Chalmers, J. D., Goeminne, P. C., McDonnell, M. J., Dimakou, K., De Soyza, A., Polverino, E., Van de Kerkhove, C., Rutherford, R., Davison, J., Rosales, E., Pesci, A., Restrepo, M. I., Torres, A., & Aliberti, S.	Annals of the American Thoracic Society, 2015, 12(12), 1764–1770. https://doi.org/10.1513/AnnalsATS.201507-472OC
	54/394	13.7056	More patients with moderate and severe disease experienced 3 or more exacerbations in the previous year (p<0.001)	Adults with stable BE (CF and traction BE excluded) - mild disease (BSI)	Prospectve observational study	Y	Italy, UK, Belgium, Spain, Greece and Ireland	Y	Etiology of Non-Cystic Fibrosis Bronchiectasis in Adults and Its Correlation to Disease Severity	Lonni, S., Chalmers, J. D., Goeminne, P. C., McDonnell, M. J., Dimakou, K., De Soyza, A., Polverino, E., Van de Kerkhove, C., Rutherford, R., Davison, J., Rosales, E., Pesci, A., Restrepo, M. I., Torres, A., & Aliberti, S.	Annals of the American Thoracic Society, 2015, 12(12), 1764–1770. https://doi.org/10.1513/AnnalsATS.201507-472OC
	176/506	34.7826		Adults with stable BE (CF and traction BE excluded) - moderate disease (BSI)	Prospectve observational study	Y	Italy, UK, Belgium, Spain, Greece and Ireland	Y	Etiology of Non-Cystic Fibrosis Bronchiectasis in Adults and Its Correlation to Disease Severity	Lonni, S., Chalmers, J. D., Goeminne, P. C., McDonnell, M. J., Dimakou, K., De Soyza, A., Polverino, E., Van de Kerkhove, C., Rutherford, R., Davison, J., Rosales, E., Pesci, A., Restrepo, M. I., Torres, A., & Aliberti, S.	Annals of the American Thoracic Society, 2015, 12(12), 1764–1770. https://doi.org/10.1513/AnnalsATS.201507-472OC
	206/358	57.5419		Adults with stable BE (CF and traction BE excluded) - severe disease (BSI)	Prospectve observational study	Y	Italy, UK, Belgium, Spain, Greece and Ireland	Y	Etiology of Non-Cystic Fibrosis Bronchiectasis in Adults and Its Correlation to Disease Severity	Lonni, S., Chalmers, J. D., Goeminne, P. C., McDonnell, M. J., Dimakou, K., De Soyza, A., Polverino, E., Van de Kerkhove, C., Rutherford, R., Davison, J., Rosales, E., Pesci, A., Restrepo, M. I., Torres, A., & Aliberti, S.	Annals of the American Thoracic Society, 2015, 12(12), 1764–1770. https://doi.org/10.1513/AnnalsATS.201507-472OC
	125/281	44.5		Stable adults with BE (CF and traction BE excluded)	Longitudinal cohort study	N	Scotland		The sputum microbiome is associated with increased exacerbations and mortality in bronchiectasis patients	Dicker A.; Keir H.R.; Lonergan M.; Smith A.H.; Fong C.J.; Tan B.; Pollock J.; FinchS.; Fardon T.C.; Cassidy A.J.; Huang J.T.J.; Chalmers J.D	AJRCCM; 2020; 201:1
	23/82	28.1		Adults with BE (CF, hypogammaglobulinemia, CVID, A1ATD and primary diagnosis of COPD or asthma excluded) - treatment group 1 (baseline data)	Double-blind, parallel-group randomised controlled trial	N	Australia, Belgium, Bulgeria, Denmark, Germany, Italy, The Neatherlands, New Zealand, Poland, Singapore, South Korea, Spain, UK, USA	Y	Phase 2 Trial of the DPP-1 Inhibitor Brensocatib in Bronchiectasis	Chalmers, J. D., Haworth, C. S., Metersky, M. L., Loebinger, M. R., Blasi, F., Sibila, O., O'Donnell, A. E., Sullivan, E. J., Mange, K. C., Fernandez, C., Zou, J., Daley, C. L., & WILLOW Investigators	The New England journal of medicine, 2020, 383(22), 2127–2137. https://doi.org/10.1056/NEJMoa2021713
	36/87	41.4		Adults with BE (CF, hypogammaglobulinemia, CVID, A1ATD and primary diagnosis of COPD or asthma excluded) - treatment group 2 (baseline data)	Double-blind, parallel-group randomised controlled trial	N	Australia, Belgium, Bulgeria, Denmark, Germany, Italy, The Neatherlands, New Zealand, Poland, Singapore, South Korea, Spain, UK, USA	Y	Phase 2 Trial of the DPP-1 Inhibitor Brensocatib in Bronchiectasis	Chalmers, J. D., Haworth, C. S., Metersky, M. L., Loebinger, M. R., Blasi, F., Sibila, O., O'Donnell, A. E., Sullivan, E. J., Mange, K. C., Fernandez, C., Zou, J., Daley, C. L., & WILLOW Investigators	The New England journal of medicine, 2020, 383(22), 2127–2137. https://doi.org/10.1056/NEJMoa2021713
	25/87	28.7		Adults with BE (CF, hypogammaglobulinemia, CVID, A1ATD and primary diagnosis of COPD or asthma excluded) - placebo group (baseline data)	Double-blind, parallel-group randomised controlled trial	N	Australia, Belgium, Bulgeria, Denmark, Germany, Italy, The Neatherlands, New Zealand, Poland, Singapore, South Korea, Spain, UK, USA	Y	Phase 2 Trial of the DPP-1 Inhibitor Brensocatib in Bronchiectasis	Chalmers, J. D., Haworth, C. S., Metersky, M. L., Loebinger, M. R., Blasi, F., Sibila, O., O'Donnell, A. E., Sullivan, E. J., Mange, K. C., Fernandez, C., Zou, J., Daley, C. L., & WILLOW Investigators	The New England journal of medicine, 2020, 383(22), 2127–2137. https://doi.org/10.1056/NEJMoa2021713
	33/67	49.3		Adults with NCFBE (CF and traction BE excluded)	Prospective study	N	Spain		Eradication of Pseudomonas aeruginosa with inhaled colistin in adults with non-cystic fibrosis bronchiectasis	Blanco-Aparicio, M., Saleta Canosa, J. L., Valiño López, P., Martín Egaña, M. T., Vidal García, I., & Montero Martínez, C.	Chronic respiratory disease, 2019, 16, 1479973119872513. https://doi.org/10.1177/1479973119872513
	109/155	73.6		Adults with NCFBE	Retrospective observational cohort analysis	N	UK		Non cystic fibrosis bronchiectasis: A longitudinal retrospective observational cohort study of Pseudomonas persistence and resistance	McDonnell MJ, Jary HR, Perry A, MacFarlane JG, Hester KL, Small T, Molyneux C, Perry JD, Walton KE, De Soyza A	Respiratory Medicine, 2015, VOLUME 109, ISSUE 6, P716-726; https://doi.org/10.1016/j.rmed.2014.07.021
	29/81	35.8		Patients with NCFBE	Retrospective observational cross-sectional cohort study	N	Ireland		Patterns of Disease in Patients with Middle-Lobe Predominant Bronchiectasis	McDonnell, M. J., Ahmed, M., Das, J., O'Mahony, M., Breen, D., O'Regan, A., Gilmartin, J. J., Bruzzi, J., & Rutherford, R. M.	Respiration; international review of thoracic diseases, 2017, 93(6), 406–414. https://doi.org/10.1159/000464252
	28/134	21		Adults with BE - AIR-BX1 treatment group (baseline data)	Double-blind, multicentre, randomised, placebo-controlled, phase 3 trial	N	Australia, Canada and USA	Y	Aztreonam for inhalation solution in patients with non-cystic fibrosis bronchiectasis (AIR-BX1 and AIR-BX2): two randomised double-blind, placebo-controlled phase 3 trials	Barker, A. F., O'Donnell, A. E., Flume, P., Thompson, P. J., Ruzi, J. D., de Gracia, J., Boersma, W. G., De Soyza, A., Shao, L., Zhang, J., Haas, L., Lewis, S. A., Leitzinger, S., Montgomery, A. B., McKevitt, M. T., Gossage, D., Quittner, A. L., & O'Riordan, T. G.	The Lancet. Respiratory medicine, 2014, 2(9), 738–749. https://doi.org/10.1016/S2213-2600(14)70165-1
	18/132	14		Adults with BE - AIR-BX1 placebo group (baseline data)	Double-blind, multicentre, randomised, placebo-controlled, phase 3 trial	N	Australia, Canada and USA	Y	Aztreonam for inhalation solution in patients with non-cystic fibrosis bronchiectasis (AIR-BX1 and AIR-BX2): two randomised double-blind, placebo-controlled phase 3 trials	Barker, A. F., O'Donnell, A. E., Flume, P., Thompson, P. J., Ruzi, J. D., de Gracia, J., Boersma, W. G., De Soyza, A., Shao, L., Zhang, J., Haas, L., Lewis, S. A., Leitzinger, S., Montgomery, A. B., McKevitt, M. T., Gossage, D., Quittner, A. L., & O'Riordan, T. G.	The Lancet. Respiratory medicine, 2014, 2(9), 738–749. https://doi.org/10.1016/S2213-2600(14)70165-1
	30/136	22		Adults with BE - AIR-BX2 treatment group (baseline data)	Double-blind, multicentre, randomised, placebo-controlled, phase 3 trial	N	Australia, Belgium, Canada, France, Germany, Italy, the Netherlands, Spain, UK and the USA	Y	Aztreonam for inhalation solution in patients with non-cystic fibrosis bronchiectasis (AIR-BX1 and AIR-BX2): two randomised double-blind, placebo-controlled phase 3 trials	Barker, A. F., O'Donnell, A. E., Flume, P., Thompson, P. J., Ruzi, J. D., de Gracia, J., Boersma, W. G., De Soyza, A., Shao, L., Zhang, J., Haas, L., Lewis, S. A., Leitzinger, S., Montgomery, A. B., McKevitt, M. T., Gossage, D., Quittner, A. L., & O'Riordan, T. G.	The Lancet. Respiratory medicine, 2014, 2(9), 738–749. https://doi.org/10.1016/S2213-2600(14)70165-1
	28/138	20		Adults with BE - AIR-BX2 placebo group (baseline data)	Double-blind, multicentre, randomised, placebo-controlled, phase 3 trial	N	Australia, Belgium, Canada, France, Germany, Italy, the Netherlands, Spain, UK and the USA	Y	Aztreonam for inhalation solution in patients with non-cystic fibrosis bronchiectasis (AIR-BX1 and AIR-BX2): two randomised double-blind, placebo-controlled phase 3 trials	Barker, A. F., O'Donnell, A. E., Flume, P., Thompson, P. J., Ruzi, J. D., de Gracia, J., Boersma, W. G., De Soyza, A., Shao, L., Zhang, J., Haas, L., Lewis, S. A., Leitzinger, S., Montgomery, A. B., McKevitt, M. T., Gossage, D., Quittner, A. L., & O'Riordan, T. G.	The Lancet. Respiratory medicine, 2014, 2(9), 738–749. https://doi.org/10.1016/S2213-2600(14)70165-1
4 exacerbations in previous year (n/N; % OR % (N))	5/126	4		Adults with stable BE (CF and traction BE excluded)	Multicenter prospective, non-interventional observational cohort study	N	Korea	Y	Validation of the Korean version of the Bronchiectasis Health Questionnaire	Kim, H. K., Lee, H., Kim, S. H., Choi, H., Lee, J. H., Lee, J. S., Lee, S. W., & Oh, Y. M.	Tuberc Respir Dis (Seoul). 2020 Jul;83(3):228-233. doi: 10.4046/trd.2020.0025. Epub 2020 Apr 29.
	11 (206)			Patients with BE (CF excluded)	Tool validation study	N	UK		The development and validation of the Bronchiectasis Health Questionnaire	Spinou, A., Siegert, R. J., Guan, W. J., Patel, A. S., Gosker, H. R., Lee, K. K., Elston, C., Loebinger, M. R., Wilson, R., Garrod, R., & Birring, S. S.	The European respiratory journal, 2017, 49(5), 1601532. https://doi.org/10.1183/13993003.01532-2016
≥4 exacerbations in previous year (n/N; %)	48/135	35.6		Adults with BE (CF, PID, ILD and active malignancy, ABPA, mycobactoerial disease and HIV infection excluded)	International, multicentre, prospective, observational study	N	Spain, Italy and UK	Y	Antimicrobial peptides, disease severity and exacerbations in bronchiectasis	Sibila, O., Perea, L., Cantó, E., Shoemark, A., Cassidy, D., Smith, A. H., Suarez-Cuartin, G., Rodrigo-Troyano, A., Keir, H. R., Oriano, M., Ong, S., Vidal, S., Blasi, F., Aliberti, S., & Chalmers, J. D.	Thorax, 2019, 74(9), 835–842. https://doi.org/10.1136/thoraxjnl-2018-212895
5 exacerbations in previous year (n/N; % OR % (N))	4/126	3.2		Adults with stable BE (CF and traction BE excluded)	Multicenter prospective, non-interventional observational cohort study	N	Korea	Y	Validation of the Korean version of the Bronchiectasis Health Questionnaire	Kim, H. K., Lee, H., Kim, S. H., Choi, H., Lee, J. H., Lee, J. S., Lee, S. W., & Oh, Y. M.	Tuberc Respir Dis (Seoul). 2020 Jul;83(3):228-233. doi: 10.4046/trd.2020.0025. Epub 2020 Apr 29.
	10 (206)			Patients with BE (CF excluded)	Tool validation study	N	UK		The development and validation of the Bronchiectasis Health Questionnaire	Spinou, A., Siegert, R. J., Guan, W. J., Patel, A. S., Gosker, H. R., Lee, K. K., Elston, C., Loebinger, M. R., Wilson, R., Garrod, R., & Birring, S. S.	The European respiratory journal, 2017, 49(5), 1601532. https://doi.org/10.1183/13993003.01532-2016
≥5 exacerbations in previous year (n/N; % OR % (N))	5/60	8.3		Adults with BE - either idiopathic or post-infective (other aetiologies excluded) - treatment group (baseline data)	Multicentre, randomised, placebo-controlled, double-blind study	N	Australia, Germany, Spain, Sweden, UK and USA	Y	Ciprofloxacin dry powder for inhalation in non-cystic fibrosis bronchiectasis: a phase II randomised study	Wilson, R., Welte, T., Polverino, E., De Soyza, A., Greville, H., O'Donnell, A., Alder, J., Reimnitz, P., & Hampel, B.	The European respiratory journal, 2013, 41(5), 1107–1115. https://doi.org/10.1183/09031936.00071312
	3/64	4.7		Adults with BE - either idiopathic or post-infective (other aetiologies excluded) - placebo group (baseline data)	Multicentre, randomised, placebo-controlled, double-blind study	N	Australia, Germany, Spain, Sweden, UK and USA	Y	Ciprofloxacin dry powder for inhalation in non-cystic fibrosis bronchiectasis: a phase II randomised study	Wilson, R., Welte, T., Polverino, E., De Soyza, A., Greville, H., O'Donnell, A., Alder, J., Reimnitz, P., & Hampel, B.	The European respiratory journal, 2013, 41(5), 1107–1115. https://doi.org/10.1183/09031936.00071312
	22/59	37.3		Adults with NCFBE - treatment group (baseline data)	Randomised, double-blind, placebo-controlled study	N	Australia		Effect of long-term, low-dose erythromycin on pulmonary exacerbations among patients with non-cystic fibrosis bronchiectasis: the BLESS randomized controlled trial	Serisier, D. J., Martin, M. L., McGuckin, M. A., Lourie, R., Chen, A. C., Brain, B., Biga, S., Schlebusch, S., Dash, P., & Bowler, S. D.	JAMA, 2013, 309(12), 1260–1267. https://doi.org/10.1001/jama.2013.2290
	20/58	34.5		Adults with NCFBE - placebo group (baseline data)	Randomised, double-blind, placebo-controlled study	N	Australia		Effect of long-term, low-dose erythromycin on pulmonary exacerbations among patients with non-cystic fibrosis bronchiectasis: the BLESS randomized controlled trial	Serisier, D. J., Martin, M. L., McGuckin, M. A., Lourie, R., Chen, A. C., Brain, B., Biga, S., Schlebusch, S., Dash, P., & Bowler, S. D.	JAMA, 2013, 309(12), 1260–1267. https://doi.org/10.1001/jama.2013.2290
>5 exacerbations in previous year (n/N; % OR % (N))	22 (206)			Patients with BE (CF excluded)	Tool validation study	N	UK		The development and validation of the Bronchiectasis Health Questionnaire	Spinou, A., Siegert, R. J., Guan, W. J., Patel, A. S., Gosker, H. R., Lee, K. K., Elston, C., Loebinger, M. R., Wilson, R., Garrod, R., & Birring, S. S.	The European respiratory journal, 2017, 49(5), 1601532. https://doi.org/10.1183/13993003.01532-2016
2-3 exacerbations treated with antibiotics in previous year (n/N; %)	307/389	78.92		Adults with NCFBE (Patients with CF, active ABPA, NTM or TB infection excluded) - treatment group (baseline data)	International, randomised, double-blind, placebo-controlled Phase 3 trials	N	Australia, Canada, Frace, Georgia, Germany, Hungary, Ireland, Israel, Italy, Latvia, New Zealand, Peru, Poland, Romania, Serbia, South Africa, South Korea, Spain, Taiwan, UK and USA	Y	Inhaled liposomal ciprofloxacin in patients with non-cystic fibrosis bronchiectasis and chronic lung infection with Pseudomonas aeruginosa (ORBIT-3 and ORBIT-4): two phase 3, randomised controlled trials	Haworth CS, Bilton D, Chalmers JD, Davis AM, Froehlich J, Gonda I, Thompson B, Wanner A, O'Donnell AE.	Lancet Respir Med. 2019 Mar;7(3):213-226. doi: 10.1016/S2213-2600(18)30427-2. Epub 2019 Jan 15.
	147/193	76.17		Adults with NCFBE (Patients with CF, active ABPA, NTM or TB infection excluded) - treatment group (baseline data)	International, randomised, double-blind, placebo-controlled Phase 3 trials	N	Australia, Canada, Frace, Georgia, Germany, Hungary, Ireland, Israel, Italy, Latvia, New Zealand, Peru, Poland, Romania, Serbia, South Africa, South Korea, Spain, Taiwan, UK and USA	Y	Inhaled liposomal ciprofloxacin in patients with non-cystic fibrosis bronchiectasis and chronic lung infection with Pseudomonas aeruginosa (ORBIT-3 and ORBIT-4): two phase 3, randomised controlled trials	Haworth CS, Bilton D, Chalmers JD, Davis AM, Froehlich J, Gonda I, Thompson B, Wanner A, O'Donnell AE.	Lancet Respir Med. 2019 Mar;7(3):213-226. doi: 10.1016/S2213-2600(18)30427-2. Epub 2019 Jan 15.
≥4 exacerbations treated with antibiotics in previous year (n/N; %)	82/389	21.08		Adults with NCFBE (Patients with CF, active ABPA, NTM or TB infection excluded) - treatment group (baseline data)	International, randomised, double-blind, placebo-controlled Phase 3 trials	N	Australia, Canada, Frace, Georgia, Germany, Hungary, Ireland, Israel, Italy, Latvia, New Zealand, Peru, Poland, Romania, Serbia, South Africa, South Korea, Spain, Taiwan, UK and USA	Y	Inhaled liposomal ciprofloxacin in patients with non-cystic fibrosis bronchiectasis and chronic lung infection with Pseudomonas aeruginosa (ORBIT-3 and ORBIT-4): two phase 3, randomised controlled trials	Haworth CS, Bilton D, Chalmers JD, Davis AM, Froehlich J, Gonda I, Thompson B, Wanner A, O'Donnell AE.	Lancet Respir Med. 2019 Mar;7(3):213-226. doi: 10.1016/S2213-2600(18)30427-2. Epub 2019 Jan 15.
	46/193	23.83		Adults with NCFBE (Patients with CF, active ABPA, NTM or TB infection excluded) - placebo group (baseline data)	International, randomised, double-blind, placebo-controlled Phase 3 trials	N	Australia, Canada, Frace, Georgia, Germany, Hungary, Ireland, Israel, Italy, Latvia, New Zealand, Peru, Poland, Romania, Serbia, South Africa, South Korea, Spain, Taiwan, UK and USA	Y	Inhaled liposomal ciprofloxacin in patients with non-cystic fibrosis bronchiectasis and chronic lung infection with Pseudomonas aeruginosa (ORBIT-3 and ORBIT-4): two phase 3, randomised controlled trials	Haworth CS, Bilton D, Chalmers JD, Davis AM, Froehlich J, Gonda I, Thompson B, Wanner A, O'Donnell AE.	Lancet Respir Med. 2019 Mar;7(3):213-226. doi: 10.1016/S2213-2600(18)30427-2. Epub 2019 Jan 15.
0 exacerbations requiring hospitalisation in previous year (n/N; %)	104/126	82.5		Adults with stable BE (CF and traction BE excluded)	Multicenter prospective, non-interventional observational cohort study	N	Korea	Y	Validation of the Korean version of the Bronchiectasis Health Questionnaire	Kim, H. K., Lee, H., Kim, S. H., Choi, H., Lee, J. H., Lee, J. S., Lee, S. W., & Oh, Y. M.	Tuberc Respir Dis (Seoul). 2020 Jul;83(3):228-233. doi: 10.4046/trd.2020.0025. Epub 2020 Apr 29.
1 exacerbation requiring hospitalisation in previous year (n/N; %)	14/126	11.1		Adults with stable BE (CF and traction BE excluded)	Multicenter prospective, non-interventional observational cohort study	N	Korea	Y	Validation of the Korean version of the Bronchiectasis Health Questionnaire	Kim, H. K., Lee, H., Kim, S. H., Choi, H., Lee, J. H., Lee, J. S., Lee, S. W., & Oh, Y. M.	Tuberc Respir Dis (Seoul). 2020 Jul;83(3):228-233. doi: 10.4046/trd.2020.0025. Epub 2020 Apr 29.
≥1 exacerbation requiring hospitalisation/ED presentation in previous year (n/N; %)	148/440	33.63		Children (<18 years) with NCFBE	National registry study	N	Australia		Risk factors associated with severe non-CF bronchiectasis in children	Lim M., Chan M., Widger J., Prentice B., Wales S., Stroil-Salama E., Owens L., Homaira N.	International Journal of Infectious Diseases 101(S1) (2021) 219–264; doi: https://doi.org/10.1016/j.ijid.2020.11.027
2 exacerbation requiring hospitalisation in previous year (n/N; %)	4/126	3.2		Adults with stable BE (CF and traction BE excluded)	Multicenter prospective, non-interventional observational cohort study	N	Korea	Y	Validation of the Korean version of the Bronchiectasis Health Questionnaire	Kim, H. K., Lee, H., Kim, S. H., Choi, H., Lee, J. H., Lee, J. S., Lee, S. W., & Oh, Y. M.	Tuberc Respir Dis (Seoul). 2020 Jul;83(3):228-233. doi: 10.4046/trd.2020.0025. Epub 2020 Apr 29.
3 exacerbation requiring hospitalisation in previous year (n/N; %)	3/126	2.4		Adults with stable BE (CF and traction BE excluded)	Multicenter prospective, non-interventional observational cohort study	N	Korea	Y	Validation of the Korean version of the Bronchiectasis Health Questionnaire	Kim, H. K., Lee, H., Kim, S. H., Choi, H., Lee, J. H., Lee, J. S., Lee, S. W., & Oh, Y. M.	Tuberc Respir Dis (Seoul). 2020 Jul;83(3):228-233. doi: 10.4046/trd.2020.0025. Epub 2020 Apr 29.
4 exacerbation requiring hospitalisation in previous year (n/N; %)	1/126	0.8		Adults with stable BE (CF and traction BE excluded)	Multicenter prospective, non-interventional observational cohort study	N	Korea	Y	Validation of the Korean version of the Bronchiectasis Health Questionnaire	Kim, H. K., Lee, H., Kim, S. H., Choi, H., Lee, J. H., Lee, J. S., Lee, S. W., & Oh, Y. M.	Tuberc Respir Dis (Seoul). 2020 Jul;83(3):228-233. doi: 10.4046/trd.2020.0025. Epub 2020 Apr 29.
Outpatient exacerbations in previous year: 0 (n/N; %)	245/608	40.2961		Patients with BE (CF and traction BE excluded)	Prospective cohort study	N	UK		The bronchiectasis severity index. An international derivation and validation study	Chalmers, J. D., Goeminne, P., Aliberti, S., McDonnell, M. J., Lonni, S., Davidson, J., Poppelwell, L., Salih, W., Pesci, A., Dupont, L. J., Fardon, T. C., De Soyza, A., & Hill, A. T.	American journal of respiratory and critical care medicine, 2014, 189(5), 576–585. https://doi.org/10.1164/rccm.201309-1575OC
Outpatient exacerbations in previous year: 1 (n/N; %)	127/608	20.8882		Patients with BE (CF and traction BE excluded)	Prospective cohort study	N	UK		The bronchiectasis severity index. An international derivation and validation study	Chalmers, J. D., Goeminne, P., Aliberti, S., McDonnell, M. J., Lonni, S., Davidson, J., Poppelwell, L., Salih, W., Pesci, A., Dupont, L. J., Fardon, T. C., De Soyza, A., & Hill, A. T.	American journal of respiratory and critical care medicine, 2014, 189(5), 576–585. https://doi.org/10.1164/rccm.201309-1575OC
Outpatient exacerbations in previous year: 2 (n/N; %)	97/608	15.9539		Patients with BE (CF and traction BE excluded)	Prospective cohort study	N	UK		The bronchiectasis severity index. An international derivation and validation study	Chalmers, J. D., Goeminne, P., Aliberti, S., McDonnell, M. J., Lonni, S., Davidson, J., Poppelwell, L., Salih, W., Pesci, A., Dupont, L. J., Fardon, T. C., De Soyza, A., & Hill, A. T.	American journal of respiratory and critical care medicine, 2014, 189(5), 576–585. https://doi.org/10.1164/rccm.201309-1575OC
Outpatient exacerbations in previous year: 3 (n/N; %)	47/608	7.73026		Patients with BE (CF and traction BE excluded)	Prospective cohort study	N	UK		The bronchiectasis severity index. An international derivation and validation study	Chalmers, J. D., Goeminne, P., Aliberti, S., McDonnell, M. J., Lonni, S., Davidson, J., Poppelwell, L., Salih, W., Pesci, A., Dupont, L. J., Fardon, T. C., De Soyza, A., & Hill, A. T.	American journal of respiratory and critical care medicine, 2014, 189(5), 576–585. https://doi.org/10.1164/rccm.201309-1575OC
Outpatient exacerbations in previous year: 4 or more (n/N; %)	92/608	15.1316		Patients with BE (CF and traction BE excluded)	Prospective cohort study	N	UK		The bronchiectasis severity index. An international derivation and validation study	Chalmers, J. D., Goeminne, P., Aliberti, S., McDonnell, M. J., Lonni, S., Davidson, J., Poppelwell, L., Salih, W., Pesci, A., Dupont, L. J., Fardon, T. C., De Soyza, A., & Hill, A. T.	American journal of respiratory and critical care medicine, 2014, 189(5), 576–585. https://doi.org/10.1164/rccm.201309-1575OC
Exacerbations per year (annual rate) (mean±SD OR median (IQR))	1.14±1.40			Hospitalised adults with BE and P. aeruginosa infection (CF excluded)	Prospective observational cohort study	N	China		Presence of pldA and exoU in mucoid Pseudomonas aeruginosa is associated with high risk of exacerbations in non-cystic fibrosis bronchiectasis patients	Luo RG, Miao XY, Luo LL, Mao B, Yu FY, Xu JF.	Clin Microbiol Infect. 2019 May;25(5):601-606. doi: 10.1016/j.cmi.2018.07.008. Epub 2018 Jul 21.
	1.9±0.4			Adults with stable BE (bronchial asthma excluded) - treatment group 1 (baseline data)	Parallel-group, randomized, controlled preliminary study	N	Italy		Effectiveness of two high-frequency chest wall oscillation techniques in patients with bronchiectasis: a randomized controlled preliminary study	Nicolini A, Grecchi B, Banfi P.	Panminerva Med. 2022 Jun;64(2):235-243. doi: 10.23736/S0031-0808.20.03735-0. Epub 2020 Mar 19.
	1.6±0.4			Adults with stable BE (bronchial asthma excluded) - treatment group 2 (baseline data)	Parallel-group, randomized, controlled preliminary study	N	Italy		Effectiveness of two high-frequency chest wall oscillation techniques in patients with bronchiectasis: a randomized controlled preliminary study	Nicolini A, Grecchi B, Banfi P.	Panminerva Med. 2022 Jun;64(2):235-243. doi: 10.23736/S0031-0808.20.03735-0. Epub 2020 Mar 19.
	1.3±0.4			Adults with stable BE (bronchial asthma excluded) - placebo group (baseline data)	Parallel-group, randomized, controlled preliminary study	N	Italy		Effectiveness of two high-frequency chest wall oscillation techniques in patients with bronchiectasis: a randomized controlled preliminary study	Nicolini A, Grecchi B, Banfi P.	Panminerva Med. 2022 Jun;64(2):235-243. doi: 10.23736/S0031-0808.20.03735-0. Epub 2020 Mar 19.
	2 (1-4)			Adults with BE (CF and PCD excluded) - treatment group 1 (baseline data)	Randomised controlled trial	N	Isreal		4-week daily airway clearance using oscillating positive-end expiratory pressure versus autogenic drainage in bronchiectasis patients: A randomised controlled trial	Livnat, G., Yaari, N., Stein, N., Bentur, L., Hanna, M., Harel, M., Adir, Y., & Shteinberg, M.	RJ Open Res. 2021 Nov 8;7(4):00426-2021. doi: 10.1183/23120541.00426-2021.
	1 (0-2)			Adults with BE (CF and PCD excluded) - treatment group 2 (baseline data)	Randomised controlled trial	N	Isreal		4-week daily airway clearance using oscillating positive-end expiratory pressure versus autogenic drainage in bronchiectasis patients: A randomised controlled trial	Livnat, G., Yaari, N., Stein, N., Bentur, L., Hanna, M., Harel, M., Adir, Y., & Shteinberg, M.	RJ Open Res. 2021 Nov 8;7(4):00426-2021. doi: 10.1183/23120541.00426-2021.
	1 (0-3)			Adults with BE	Observational registry study	N	Germany		Eradication of Pseudomonas aeruginosa within the baseline dataset of the German Bronchiectasis Registry PROGNOSIS	Pontus Mertsch, Isabell Pink, Jessica Rademacher, Andrés De Roux, Stefanie Konwert, Roland Diel, Grit Barten, Annegret Zurawski, Tobias Welte, Jürgen Behr, Felix Ringshausen	European Respiratory Journal 2020 56: 2366; DOI: 10.1183/13993003.congress-2020.2366
	2.3 ± 0.8		P=0.513 (no significant difference between CFBE and NCFBE)	Children with CFBE	Cross-sectional observational study	N	Egypt		Impact of underlying cause of bronchiectasis on clinical outcome: A comparative study on CF and Non-CF bronchiectasis in Egyptian children	N. El Basha	Egyptian Pediatric Association Gazette 66 (2018) 49–53; doi: 10.1016/j.epag.2018.03.001
	2.4 ± 0.6			Children with NCFBE	Cross-sectional observational study	N	Egypt		Impact of underlying cause of bronchiectasis on clinical outcome: A comparative study on CF and Non-CF bronchiectasis in Egyptian children	N. El Basha	Egyptian Pediatric Association Gazette 66 (2018) 49–53; doi: 10.1016/j.epag.2018.03.001
	2 (0–12)			Adults with BE (other respiratory conditions e.g. CF and COPD excluded)	Tool validation study	N	Scotland		Validation of the Bronchiectasis Impact Measure (BIM): a novel patient-reported outcome measure	Crichton, M. L., Dudgeon, E. K., Shoemark, A., & Chalmers, J. D.	Eur Respir J. 2021 May 27;57(5):2003156. doi: 10.1183/13993003.03156-2020. Print 2021 May.
	1±0.47			Adults with BE (asthma, COPD, ILD and CF excluded)	Letter to the editor	N	Brazil		In-person and online application of the Bronchiectasis Health Questionnaire: are they interchangeable?	Luppo A, Rached SZ, Athanazio RA, Stelmach R, Corso SD.	J Bras Pneumol. 2022 Jul 8;48(3):e20220075. doi: 10.36416/1806-3756/e20220075.
	2 (0-3)			Adults with BE (primary diagnosis of COPD, asthma, CF or other erspiratory conditions excluded)	Prospective cross-sectional validation study	N	Scotland (UK)		Validation of the COPD Assessment Test (CAT) as an Outcome Measure in Bronchiectasis	Finch S, Laska IF, Abo-Leyah H, Fardon TC, Chalmers JD.	Chest. 2020 Apr;157(4):815-823. doi: 10.1016/j.chest.2019.10.030. Epub 2019 Nov 12.
	3.20±1.4			Adults with NCFBE - treatment group (baseline data)	Randomised, controlled, double blind study	N	USA, Europe, Australia, New Zealand and South America	Y	Inhaled mannitol for non-cystic fibrosis bronchiectasis: a randomised, controlled trial	Bilton D, Tino G, Barker AF for the B-305 Study Investigators	Thorax 2014;69:1073-1079.
	3.25±1.4			Adults with NCFBE - control group (baseline data)	Randomised, controlled, double blind study	N	USA, Europe, Australia, New Zealand and South America	Y	Inhaled mannitol for non-cystic fibrosis bronchiectasis: a randomised, controlled trial	Bilton D, Tino G, Barker AF for the B-305 Study Investigators	Thorax 2014;69:1073-1079.
	2.00±1.41			Children (6 months to 20 years) with BE (CF excluded)	Observational study	N	Turkey		Evaluation of Noncystic Fibrosis Bronchiectasis Using Clinical and Radiological Scorings in Children	Başaran, A. E., Başaran, A., Maslak, İ. C., Arslan, G., & Bingöl, A	Turkish thoracic journal, 2018, 19(4), 159–164. https://doi.org/10.5152/TurkThoracJ.2018.17081
	1.67 ± 1.51			Adults with NCFBE (astthma, COPD and traction BE excluded)	Observational, multicentre cohort study	N	China	Y	Association of body mass index with disease severity and prognosis in patients with non-cystic fibrosis bronchiectasis	Qi Q, Li T, Li JC, Li Y	Brazilian Journal of Medical and Biological Research, 2015 Aug;48(8):715-724. DOI: 10.1590/1414-431x20154135. PMID: 26176309; PMCID: PMC4541691.
	2.3 ± 1.4			Patients with NCFBE	Prospective observational studu	N	Greece		Non CF-bronchiectasis: Aetiologic approach, clinical, radiological, microbiological and functional profile in 277 patients	Dimakou, K., Triantafillidou, C., Toumbis, M., Tsikritsaki, K., Malagari, K., & Bakakos, P.	Respiratory medicine, 2016, 116, 1–7. https://doi.org/10.1016/j.rmed.2016.05.001
	2 (0-13) range not IQR		Patients with A1ATD had a similar rate of exacerbations compared to patients with idopathic bronchiectasis (rate ratio: 1.12; 95% CI: 0.80-1.58; p=5.1)	Adults with NCFBE - A1ATD aetiology	Registry study	N	Europe - Portugal, UK, Germany, Italy and Spain	Y	Alpha-1 antitrypsin deficiency in patients with bronchiectasis: data from the European Bronchiectasis Registry EMBARC	Michael Loebinger, Stefano Aliberti, Rosario Menendez, Francesco Blasi, Pierre-Regis Burgel, Felix Ringshausen, Marion Trautmann, Angela Davis, Anthony De Soyza, Michal Shteinberg, Amelia Shoemark, Josje Altenburg, James D Chalmers, Montserrat Vendrell, Eva Polverino, Sabina Skrgat, Menno Van Der Eerden, Wim Boersma, Oriol Sibila, Melissa Mcdonnell, Luiz Maiz, Paula Kauppi, Victor Botnaru, Eva Va…	European Respiratory Journal 2020 56: 3330; DOI: 10.1183/13993003.congress-2020.3330
	2.1 ± 2.3			Children (6-18 years) with HIV-related BE - placebo group (baseline data)	Randomised, double-blind, placebo-controlled trial	N	South Africa		Lack of Efficacy of an Immunomodulatory Macrolide in Childhood HIV_x0002_Related Bronchiectasis: A Randomised, Placebo-Controlled Trial	Masekela R, Anderson R, Gongxeka H, et al.	Journal of Antivirals and Antiretrovirals 2013;5:044–9.
	2.2 ± 1.6			Children (6-18 years) with HIV-related BE - treatment group (baseline data)	Randomised, double-blind, placebo-controlled trial	N	South Africa		Lack of Efficacy of an Immunomodulatory Macrolide in Childhood HIV_x0002_Related Bronchiectasis: A Randomised, Placebo-Controlled Trial	Masekela R, Anderson R, Gongxeka H, et al.	Journal of Antivirals and Antiretrovirals 2013;5:044–9.
	1.51 ± 1.5			Adults with NCFBE - all patients	Multicentre retrospective study	N	Spain	Y	Annual direct medical costs of bronchiectasis treatment: Impact of severity, exacerbations, chronic bronchial colonization and chronic obstructive pulmonary disease coexistence	de la Rosa D, Martínez-Garcia M-A, Olveira C, Girón R, Máiz L, Prados C.	Chronic Respiratory Disease. 2016;13(4):361-371. doi:10.1177/1479972316643698
	1.33 ± 1.4		Increasing number of exacerbations over the course of a year with increasing disease severity (p<0.001)	Adults with NCFBE - patients with mild BE (FACED 0-2)	Multicentre retrospective study	N	Spain	Y	Annual direct medical costs of bronchiectasis treatment: Impact of severity, exacerbations, chronic bronchial colonization and chronic obstructive pulmonary disease coexistence	de la Rosa D, Martínez-Garcia M-A, Olveira C, Girón R, Máiz L, Prados C.	Chronic Respiratory Disease. 2016;13(4):361-371. doi:10.1177/1479972316643698
	1.48 ± 1.4			Adults with NCFBE - patients with moderate BE (FACED 3-4)	Multicentre retrospective study	N	Spain	Y	Annual direct medical costs of bronchiectasis treatment: Impact of severity, exacerbations, chronic bronchial colonization and chronic obstructive pulmonary disease coexistence	de la Rosa D, Martínez-Garcia M-A, Olveira C, Girón R, Máiz L, Prados C.	Chronic Respiratory Disease. 2016;13(4):361-371. doi:10.1177/1479972316643698
	2.15 ±1.7			Adults with NCFBE - patients with severe BE (FACED 5-7)	Multicentre retrospective study	N	Spain	Y	Annual direct medical costs of bronchiectasis treatment: Impact of severity, exacerbations, chronic bronchial colonization and chronic obstructive pulmonary disease coexistence	de la Rosa D, Martínez-Garcia M-A, Olveira C, Girón R, Máiz L, Prados C.	Chronic Respiratory Disease. 2016;13(4):361-371. doi:10.1177/1479972316643698
	1.21±1.63		Group 4 had the most frequent annual AEs (p<0.0001)	Adults with NCFBE - negative for NTM and P. aeruginosa (group 1)	Retrospective study	N	Taiwan		Impact of concomitant nontuberculous mycobacteria and Pseudomonas aeruginosa isolates in non-cystic fibrosis bronchiectasis	Hsieh MH, Lin CY, Wang CY, Fang YF, Lo YL, Lin SM, Lin Healthy control.	Infect Drug Resist. 2018;11:1137-1143; https://doi.org/10.2147/IDR.S169789
	2.70±2.48			Adults with NCFBE - positive for NTM (group 2)	Retrospective study	N	Taiwan		Impact of concomitant nontuberculous mycobacteria and Pseudomonas aeruginosa isolates in non-cystic fibrosis bronchiectasis	Hsieh MH, Lin CY, Wang CY, Fang YF, Lo YL, Lin SM, Lin Healthy control.	Infect Drug Resist. 2018;11:1137-1143; https://doi.org/10.2147/IDR.S169789
	1.94±1.78			Adults with NCFBE - positive for P. aeruginosa (group 3)	Retrospective study	N	Taiwan		Impact of concomitant nontuberculous mycobacteria and Pseudomonas aeruginosa isolates in non-cystic fibrosis bronchiectasis	Hsieh MH, Lin CY, Wang CY, Fang YF, Lo YL, Lin SM, Lin Healthy control.	Infect Drug Resist. 2018;11:1137-1143; https://doi.org/10.2147/IDR.S169789
	6.92±6.47			Adults with NCFBE - positive for both NTM and P. aeruginosa (group 4)	Retrospective study	N	Taiwan		Impact of concomitant nontuberculous mycobacteria and Pseudomonas aeruginosa isolates in non-cystic fibrosis bronchiectasis	Hsieh MH, Lin CY, Wang CY, Fang YF, Lo YL, Lin SM, Lin Healthy control.	Infect Drug Resist. 2018;11:1137-1143; https://doi.org/10.2147/IDR.S169789
	2 (1–4)		No significant difference (p=0.135)	Adults with NCFBE (PCD aetiology excluded) - patients without upper airway symptoms	Retrospective observational study	N	Israel		Upper airway involvement in bronchiectasis is marked by early onset and allergic features	Michal Shteinberg, Najwan Nassrallah, Jenny Jrbashyan, Nechama Uri, Nili Stein, Yochai Adir	ERJ Open Research 2018 4: 00115-2017; DOI: 10.1183/23120541.00115-2017
	3 (2–4)			Adults with NCFBE (PCD aetiology excluded) - patients with upper airway symptoms	Retrospective observational study	N	Israel		Upper airway involvement in bronchiectasis is marked by early onset and allergic features	Michal Shteinberg, Najwan Nassrallah, Jenny Jrbashyan, Nechama Uri, Nili Stein, Yochai Adir	ERJ Open Research 2018 4: 00115-2017; DOI: 10.1183/23120541.00115-2017
	2 (1–3)			Patients with BE (primary diagnosis of COPD excluded)	Observational study	N	UK		Correlates and assessment of excess cardiovascular risk in bronchiectasis	Aarash D. Saleh, Bessie Kwok, Jeremy S. Brown, John R. Hurst	European Respiratory Journal 2017 50: 1701127; DOI: 10.1183/13993003.01127-2017
	1.8±1.4			Patients with BE (CF and traction BE excluded) - all patients	Prospective cohort study	N	UK		The bronchiectasis severity index. An international derivation and validation study	Chalmers, J. D., Goeminne, P., Aliberti, S., McDonnell, M. J., Lonni, S., Davidson, J., Poppelwell, L., Salih, W., Pesci, A., Dupont, L. J., Fardon, T. C., De Soyza, A., & Hill, A. T.	American journal of respiratory and critical care medicine, 2014, 189(5), 576–585. https://doi.org/10.1164/rccm.201309-1575OC
	1.89±1.4		No significant difference between groups (p=0.1)	Patients with BE (CF and traction BE excluded) - idiopathics or post-infective aetiology	Prospective cohort study	N	UK		The bronchiectasis severity index. An international derivation and validation study	Chalmers, J. D., Goeminne, P., Aliberti, S., McDonnell, M. J., Lonni, S., Davidson, J., Poppelwell, L., Salih, W., Pesci, A., Dupont, L. J., Fardon, T. C., De Soyza, A., & Hill, A. T.	American journal of respiratory and critical care medicine, 2014, 189(5), 576–585. https://doi.org/10.1164/rccm.201309-1575OC
	1.50±1.0			Patients with BE (CF and traction BE excluded) - post-TB aetiology	Prospective cohort study	N	UK		The bronchiectasis severity index. An international derivation and validation study	Chalmers, J. D., Goeminne, P., Aliberti, S., McDonnell, M. J., Lonni, S., Davidson, J., Poppelwell, L., Salih, W., Pesci, A., Dupont, L. J., Fardon, T. C., De Soyza, A., & Hill, A. T.	American journal of respiratory and critical care medicine, 2014, 189(5), 576–585. https://doi.org/10.1164/rccm.201309-1575OC
	1.64±1.1			Patients with BE (CF and traction BE excluded) - post-ABPA aetiology	Prospective cohort study	N	UK		The bronchiectasis severity index. An international derivation and validation study	Chalmers, J. D., Goeminne, P., Aliberti, S., McDonnell, M. J., Lonni, S., Davidson, J., Poppelwell, L., Salih, W., Pesci, A., Dupont, L. J., Fardon, T. C., De Soyza, A., & Hill, A. T.	American journal of respiratory and critical care medicine, 2014, 189(5), 576–585. https://doi.org/10.1164/rccm.201309-1575OC
	1.98±1.6			Patients with BE (CF and traction BE excluded) - rheumatoid arthritis aetiology	Prospective cohort study	N	UK		The bronchiectasis severity index. An international derivation and validation study	Chalmers, J. D., Goeminne, P., Aliberti, S., McDonnell, M. J., Lonni, S., Davidson, J., Poppelwell, L., Salih, W., Pesci, A., Dupont, L. J., Fardon, T. C., De Soyza, A., & Hill, A. T.	American journal of respiratory and critical care medicine, 2014, 189(5), 576–585. https://doi.org/10.1164/rccm.201309-1575OC
	1.70±1.4			Patients with BE (CF and traction BE excluded) - IBD aetiology	Prospective cohort study	N	UK		The bronchiectasis severity index. An international derivation and validation study	Chalmers, J. D., Goeminne, P., Aliberti, S., McDonnell, M. J., Lonni, S., Davidson, J., Poppelwell, L., Salih, W., Pesci, A., Dupont, L. J., Fardon, T. C., De Soyza, A., & Hill, A. T.	American journal of respiratory and critical care medicine, 2014, 189(5), 576–585. https://doi.org/10.1164/rccm.201309-1575OC
	2.11±1.7			Patients with BE (CF and traction BE excluded) - other aetiology (not idiopathics, post-TB, post-ABPA, RA or IBD)	Prospective cohort study	N	UK		The bronchiectasis severity index. An international derivation and validation study	Chalmers, J. D., Goeminne, P., Aliberti, S., McDonnell, M. J., Lonni, S., Davidson, J., Poppelwell, L., Salih, W., Pesci, A., Dupont, L. J., Fardon, T. C., De Soyza, A., & Hill, A. T.	American journal of respiratory and critical care medicine, 2014, 189(5), 576–585. https://doi.org/10.1164/rccm.201309-1575OC
	1.60±1.22		Lower FEV1 % predicted was strongly associated with a higher annual exacerbation rate (p<0.0001)	Patients with BE (CF and traction BE excluded) - FEV1 % predicted > 80	Prospective cohort study	N	UK		The bronchiectasis severity index. An international derivation and validation study	Chalmers, J. D., Goeminne, P., Aliberti, S., McDonnell, M. J., Lonni, S., Davidson, J., Poppelwell, L., Salih, W., Pesci, A., Dupont, L. J., Fardon, T. C., De Soyza, A., & Hill, A. T.	American journal of respiratory and critical care medicine, 2014, 189(5), 576–585. https://doi.org/10.1164/rccm.201309-1575OC
	1.85±1.41			Patients with BE (CF and traction BE excluded) - FEV1 % predicted 50-80	Prospective cohort study	N	UK		The bronchiectasis severity index. An international derivation and validation study	Chalmers, J. D., Goeminne, P., Aliberti, S., McDonnell, M. J., Lonni, S., Davidson, J., Poppelwell, L., Salih, W., Pesci, A., Dupont, L. J., Fardon, T. C., De Soyza, A., & Hill, A. T.	American journal of respiratory and critical care medicine, 2014, 189(5), 576–585. https://doi.org/10.1164/rccm.201309-1575OC
	2.24±1.46			Patients with BE (CF and traction BE excluded) - FEV1 % predicted 30-50	Prospective cohort study	N	UK		The bronchiectasis severity index. An international derivation and validation study	Chalmers, J. D., Goeminne, P., Aliberti, S., McDonnell, M. J., Lonni, S., Davidson, J., Poppelwell, L., Salih, W., Pesci, A., Dupont, L. J., Fardon, T. C., De Soyza, A., & Hill, A. T.	American journal of respiratory and critical care medicine, 2014, 189(5), 576–585. https://doi.org/10.1164/rccm.201309-1575OC
	2.37±1.36			Patients with BE (CF and traction BE excluded) - FEV1 % predicted < 30	Prospective cohort study	N	UK		The bronchiectasis severity index. An international derivation and validation study	Chalmers, J. D., Goeminne, P., Aliberti, S., McDonnell, M. J., Lonni, S., Davidson, J., Poppelwell, L., Salih, W., Pesci, A., Dupont, L. J., Fardon, T. C., De Soyza, A., & Hill, A. T.	American journal of respiratory and critical care medicine, 2014, 189(5), 576–585. https://doi.org/10.1164/rccm.201309-1575OC
	2.59±1.5		Prior history of hospital admissions was strongly associated with a higher annual exacerbation rate (p<0.0001)	Patients with BE (CF and traction BE excluded) - history of hospitalisation or ED visit for severe exacerbation or respiraatory tract infection in past 2 years	Prospective cohort study	N	UK		The bronchiectasis severity index. An international derivation and validation study	Chalmers, J. D., Goeminne, P., Aliberti, S., McDonnell, M. J., Lonni, S., Davidson, J., Poppelwell, L., Salih, W., Pesci, A., Dupont, L. J., Fardon, T. C., De Soyza, A., & Hill, A. T.	American journal of respiratory and critical care medicine, 2014, 189(5), 576–585. https://doi.org/10.1164/rccm.201309-1575OC
	1.62±1.2			Patients with BE (CF and traction BE excluded) - no history of hospitalisation or ED visit for severe exacerbation or respiraatory tract infection in past 2 years	Prospective cohort study	N	UK		The bronchiectasis severity index. An international derivation and validation study	Chalmers, J. D., Goeminne, P., Aliberti, S., McDonnell, M. J., Lonni, S., Davidson, J., Poppelwell, L., Salih, W., Pesci, A., Dupont, L. J., Fardon, T. C., De Soyza, A., & Hill, A. T.	American journal of respiratory and critical care medicine, 2014, 189(5), 576–585. https://doi.org/10.1164/rccm.201309-1575OC
	1.09±0.8		Prior history of outpatient admissions was strongly associated with a higher annual exacerbation rate (p<0.0001)	Patients with BE (CF and traction BE excluded) - 0 outpatient exacerbations in previous year	Prospective cohort study	N	UK		The bronchiectasis severity index. An international derivation and validation study	Chalmers, J. D., Goeminne, P., Aliberti, S., McDonnell, M. J., Lonni, S., Davidson, J., Poppelwell, L., Salih, W., Pesci, A., Dupont, L. J., Fardon, T. C., De Soyza, A., & Hill, A. T.	American journal of respiratory and critical care medicine, 2014, 189(5), 576–585. https://doi.org/10.1164/rccm.201309-1575OC
	1.38±0.8			Patients with BE (CF and traction BE excluded) - 1 outpatient exacerbation in previous year	Prospective cohort study	N	UK		The bronchiectasis severity index. An international derivation and validation study	Chalmers, J. D., Goeminne, P., Aliberti, S., McDonnell, M. J., Lonni, S., Davidson, J., Poppelwell, L., Salih, W., Pesci, A., Dupont, L. J., Fardon, T. C., De Soyza, A., & Hill, A. T.	American journal of respiratory and critical care medicine, 2014, 189(5), 576–585. https://doi.org/10.1164/rccm.201309-1575OC
	2.05±0.9			Patients with BE (CF and traction BE excluded) - 2 outpatient exacerbations in previous year	Prospective cohort study	N	UK		The bronchiectasis severity index. An international derivation and validation study	Chalmers, J. D., Goeminne, P., Aliberti, S., McDonnell, M. J., Lonni, S., Davidson, J., Poppelwell, L., Salih, W., Pesci, A., Dupont, L. J., Fardon, T. C., De Soyza, A., & Hill, A. T.	American journal of respiratory and critical care medicine, 2014, 189(5), 576–585. https://doi.org/10.1164/rccm.201309-1575OC
	2.42±1.0			Patients with BE (CF and traction BE excluded) - 3 outpatient exacerbations in previous year	Prospective cohort study	N	UK		The bronchiectasis severity index. An international derivation and validation study	Chalmers, J. D., Goeminne, P., Aliberti, S., McDonnell, M. J., Lonni, S., Davidson, J., Poppelwell, L., Salih, W., Pesci, A., Dupont, L. J., Fardon, T. C., De Soyza, A., & Hill, A. T.	American journal of respiratory and critical care medicine, 2014, 189(5), 576–585. https://doi.org/10.1164/rccm.201309-1575OC
	3.90±1.4			Patients with BE (CF and traction BE excluded) - 4 or more outpatient exacerbations in previous year	Prospective cohort study	N	UK		The bronchiectasis severity index. An international derivation and validation study	Chalmers, J. D., Goeminne, P., Aliberti, S., McDonnell, M. J., Lonni, S., Davidson, J., Poppelwell, L., Salih, W., Pesci, A., Dupont, L. J., Fardon, T. C., De Soyza, A., & Hill, A. T.	American journal of respiratory and critical care medicine, 2014, 189(5), 576–585. https://doi.org/10.1164/rccm.201309-1575OC
	1.59±1.3		Higher MRC dyspnoea score was strongly associated with a higher annual exacerbation rate (p<0.0001)	Patients with BE (CF and traction BE excluded) - MRC dyspnoea score of 1	Prospective cohort study	N	UK		The bronchiectasis severity index. An international derivation and validation study	Chalmers, J. D., Goeminne, P., Aliberti, S., McDonnell, M. J., Lonni, S., Davidson, J., Poppelwell, L., Salih, W., Pesci, A., Dupont, L. J., Fardon, T. C., De Soyza, A., & Hill, A. T.	American journal of respiratory and critical care medicine, 2014, 189(5), 576–585. https://doi.org/10.1164/rccm.201309-1575OC
	1.67±1.2			Patients with BE (CF and traction BE excluded) - MRC dyspnoea score of 2	Prospective cohort study	N	UK		The bronchiectasis severity index. An international derivation and validation study	Chalmers, J. D., Goeminne, P., Aliberti, S., McDonnell, M. J., Lonni, S., Davidson, J., Poppelwell, L., Salih, W., Pesci, A., Dupont, L. J., Fardon, T. C., De Soyza, A., & Hill, A. T.	American journal of respiratory and critical care medicine, 2014, 189(5), 576–585. https://doi.org/10.1164/rccm.201309-1575OC
	2.01±1.5			Patients with BE (CF and traction BE excluded) - MRC dyspnoea score of 3	Prospective cohort study	N	UK		The bronchiectasis severity index. An international derivation and validation study	Chalmers, J. D., Goeminne, P., Aliberti, S., McDonnell, M. J., Lonni, S., Davidson, J., Poppelwell, L., Salih, W., Pesci, A., Dupont, L. J., Fardon, T. C., De Soyza, A., & Hill, A. T.	American journal of respiratory and critical care medicine, 2014, 189(5), 576–585. https://doi.org/10.1164/rccm.201309-1575OC
	1.91±1.4			Patients with BE (CF and traction BE excluded) - MRC dyspnoea score of 4	Prospective cohort study	N	UK		The bronchiectasis severity index. An international derivation and validation study	Chalmers, J. D., Goeminne, P., Aliberti, S., McDonnell, M. J., Lonni, S., Davidson, J., Poppelwell, L., Salih, W., Pesci, A., Dupont, L. J., Fardon, T. C., De Soyza, A., & Hill, A. T.	American journal of respiratory and critical care medicine, 2014, 189(5), 576–585. https://doi.org/10.1164/rccm.201309-1575OC
	2.78±1.4			Patients with BE (CF and traction BE excluded) - MRC dyspnoea score of 5	Prospective cohort study	N	UK		The bronchiectasis severity index. An international derivation and validation study	Chalmers, J. D., Goeminne, P., Aliberti, S., McDonnell, M. J., Lonni, S., Davidson, J., Poppelwell, L., Salih, W., Pesci, A., Dupont, L. J., Fardon, T. C., De Soyza, A., & Hill, A. T.	American journal of respiratory and critical care medicine, 2014, 189(5), 576–585. https://doi.org/10.1164/rccm.201309-1575OC
	2.04±1.4		The annual exacerbation rate was significantly higher in patients with chronic colonization compared with noncolonized patients (p<0.0001)	Patients with BE (CF and traction BE excluded) - chronic colonisation	Prospective cohort study	N	UK		The bronchiectasis severity index. An international derivation and validation study	Chalmers, J. D., Goeminne, P., Aliberti, S., McDonnell, M. J., Lonni, S., Davidson, J., Poppelwell, L., Salih, W., Pesci, A., Dupont, L. J., Fardon, T. C., De Soyza, A., & Hill, A. T.	American journal of respiratory and critical care medicine, 2014, 189(5), 576–585. https://doi.org/10.1164/rccm.201309-1575OC
	1.29±0.9			Patients with BE (CF and traction BE excluded) - not colonised	Prospective cohort study	N	UK		The bronchiectasis severity index. An international derivation and validation study	Chalmers, J. D., Goeminne, P., Aliberti, S., McDonnell, M. J., Lonni, S., Davidson, J., Poppelwell, L., Salih, W., Pesci, A., Dupont, L. J., Fardon, T. C., De Soyza, A., & Hill, A. T.	American journal of respiratory and critical care medicine, 2014, 189(5), 576–585. https://doi.org/10.1164/rccm.201309-1575OC
	2.1±2.6			Adults with BE (CF and traction BE excluded)	Prospective international obervational study	Y	Scotland (UK)		Multidimensional severity assessment in bronchiectasis: an analysis of seven European cohorts	McDonnell, M. J., Aliberti, S., Goeminne, P. C., Dimakou, K., Zucchetti, S. C., Davidson, J., Ward, C., Laffey, J. G., Finch, S., Pesci, A., Dupont, L. J., Fardon, T. C., Skrbic, D., Obradovic, D., Cowman, S., Loebinger, M. R., Rutherford, R. M., De Soyza, A., & Chalmers, J. D.	Thorax, 2016, 71(12), 1110–1118. https://doi.org/10.1136/thoraxjnl-2016-208481
	2.9±1.3			Adults with BE (CF and traction BE excluded)	Prospective international obervational study	Y	Ireland	Y	Multidimensional severity assessment in bronchiectasis: an analysis of seven European cohorts	McDonnell, M. J., Aliberti, S., Goeminne, P. C., Dimakou, K., Zucchetti, S. C., Davidson, J., Ward, C., Laffey, J. G., Finch, S., Pesci, A., Dupont, L. J., Fardon, T. C., Skrbic, D., Obradovic, D., Cowman, S., Loebinger, M. R., Rutherford, R. M., De Soyza, A., & Chalmers, J. D.	Thorax, 2016, 71(12), 1110–1118. https://doi.org/10.1136/thoraxjnl-2016-208481
	1.9±2.0			Adults with BE (CF and traction BE excluded)	Prospective international obervational study	Y	Italy	Y	Multidimensional severity assessment in bronchiectasis: an analysis of seven European cohorts	McDonnell, M. J., Aliberti, S., Goeminne, P. C., Dimakou, K., Zucchetti, S. C., Davidson, J., Ward, C., Laffey, J. G., Finch, S., Pesci, A., Dupont, L. J., Fardon, T. C., Skrbic, D., Obradovic, D., Cowman, S., Loebinger, M. R., Rutherford, R. M., De Soyza, A., & Chalmers, J. D.	Thorax, 2016, 71(12), 1110–1118. https://doi.org/10.1136/thoraxjnl-2016-208481
	1.9±2.1			Adults with BE (CF and traction BE excluded)	Prospective international obervational study	Y	Belgium	Y	Multidimensional severity assessment in bronchiectasis: an analysis of seven European cohorts	McDonnell, M. J., Aliberti, S., Goeminne, P. C., Dimakou, K., Zucchetti, S. C., Davidson, J., Ward, C., Laffey, J. G., Finch, S., Pesci, A., Dupont, L. J., Fardon, T. C., Skrbic, D., Obradovic, D., Cowman, S., Loebinger, M. R., Rutherford, R. M., De Soyza, A., & Chalmers, J. D.	Thorax, 2016, 71(12), 1110–1118. https://doi.org/10.1136/thoraxjnl-2016-208481
	2.4±1.5			Adults with BE (CF and traction BE excluded)	Prospective international obervational study	Y	Greece	Y	Multidimensional severity assessment in bronchiectasis: an analysis of seven European cohorts	McDonnell, M. J., Aliberti, S., Goeminne, P. C., Dimakou, K., Zucchetti, S. C., Davidson, J., Ward, C., Laffey, J. G., Finch, S., Pesci, A., Dupont, L. J., Fardon, T. C., Skrbic, D., Obradovic, D., Cowman, S., Loebinger, M. R., Rutherford, R. M., De Soyza, A., & Chalmers, J. D.	Thorax, 2016, 71(12), 1110–1118. https://doi.org/10.1136/thoraxjnl-2016-208481
	3.4±1.7			Adults with BE (CF and traction BE excluded)	Prospective international obervational study	Y	England	Y	Multidimensional severity assessment in bronchiectasis: an analysis of seven European cohorts	McDonnell, M. J., Aliberti, S., Goeminne, P. C., Dimakou, K., Zucchetti, S. C., Davidson, J., Ward, C., Laffey, J. G., Finch, S., Pesci, A., Dupont, L. J., Fardon, T. C., Skrbic, D., Obradovic, D., Cowman, S., Loebinger, M. R., Rutherford, R. M., De Soyza, A., & Chalmers, J. D.	Thorax, 2016, 71(12), 1110–1118. https://doi.org/10.1136/thoraxjnl-2016-208481
	1±1.25			Adults with BE (CF and traction BE excluded)	Prospective international obervational study	Y	Serbia	Y	Multidimensional severity assessment in bronchiectasis: an analysis of seven European cohorts	McDonnell, M. J., Aliberti, S., Goeminne, P. C., Dimakou, K., Zucchetti, S. C., Davidson, J., Ward, C., Laffey, J. G., Finch, S., Pesci, A., Dupont, L. J., Fardon, T. C., Skrbic, D., Obradovic, D., Cowman, S., Loebinger, M. R., Rutherford, R. M., De Soyza, A., & Chalmers, J. D.	Thorax, 2016, 71(12), 1110–1118. https://doi.org/10.1136/thoraxjnl-2016-208481
	1.1 (1.2)			Adults with NCFBE - all patients	Retrospective study	Y	China	Y	Pseudomonas aeruginosa isolation in patients with non-cystic fibrosis bronchiectasis: a retrospective study	Wang, H., Ji, X. B., Mao, B., Li, C. W., Lu, H. W., & Xu, J. F.	BMJ open, 2018, 8(3), e014613. https://doi.org/10.1136/bmjopen-2016-014613
	1.8 (1.3)		Patients with P. aeruginosa colonisation had a significently higher annual exacerbation frequency (p<0.001)	Adults with NCFBE - patients with P. aeruginosa colonisation	Retrospective study	Y	China	Y	Pseudomonas aeruginosa isolation in patients with non-cystic fibrosis bronchiectasis: a retrospective study	Wang, H., Ji, X. B., Mao, B., Li, C. W., Lu, H. W., & Xu, J. F.	BMJ open, 2018, 8(3), e014613. https://doi.org/10.1136/bmjopen-2016-014613
	1.0 (1.1)			Adults with NCFBE - patients without P. aeruginosa colonisation	Retrospective study	Y	China	Y	Pseudomonas aeruginosa isolation in patients with non-cystic fibrosis bronchiectasis: a retrospective study	Wang, H., Ji, X. B., Mao, B., Li, C. W., Lu, H. W., & Xu, J. F.	BMJ open, 2018, 8(3), e014613. https://doi.org/10.1136/bmjopen-2016-014613
	3 (1-5)			Adults with NCFBE	Prospective observational study	N	UK		Vitamin-D deficiency is associated with chronic bacterial colonisation and disease severity in bronchiectasis	Chalmers, J. D., McHugh, B. J., Docherty, C., Govan, J. R., & Hill, A. T.	Thorax, 2013, 68(1), 39–47. https://doi.org/10.1136/thoraxjnl-2012-202125
	1 (0–3)			Adults with BE (CF, traction BE, active ABPA, TB or mycobacterial infection excluded)	Prospective observation study	N	UK		Neutrophil Elastase Activity Is Associated with Exacerbations and Lung Function Decline in Bronchiectasis	Chalmers, J. D., Moffitt, K. L., Suarez-Cuartin, G., Sibila, O., Finch, S., Furrie, E., Dicker, A., Wrobel, K., Elborn, J. S., Walker, B., Martin, S. L., Marshall, S. E., Huang, J. T., & Fardon, T. C.	American journal of respiratory and critical care medicine, 2017, 195(10), 1384–1393. https://doi.org/10.1164/rccm.201605-1027OC
	1 (0–3)			Patients with BE (CF, tumour-related BE and traction BE excluded)	Prospective cohort analysis	N	Belgium		Mortality in non-cystic fibrosis bronchiectasis: a prospective cohort analysis	Goeminne, P. C., Nawrot, T. S., Ruttens, D., Seys, S., & Dupont, L. J.	Respiratory medicine, 2014, 108(2), 287–296. https://doi.org/10.1016/j.rmed.2013.12.015
	0.91 (0.47–1.68)			Patients with BE	Case-crossover observational record linkage study		UK		The impact of acute air pollution fluctuations on bronchiectasis pulmonary exacerbation: a case-crossover analysis	Goeminne PC, Cox B, Finch S, Loebinger MR, Bedi P, Hill AT, Fardon TC, de Hoogh K, Nawrot TS, Chalmers JD.	Eur Respir J. 2018 Jul 27;52(1):1702557. doi: 10.1183/13993003.02557-2017. Print 2018 Jul.
	2.4 ± 1.0			Adults with NCFBE (asthma and COPD, CF and ABPA excluded)	Prospective, observational study	N	Greece		The role of non-invasive modalities for assessing inflammation in patients with non-cystic fibrosis bronchiectasis.	Tsikrika, S., Dimakou, K., Papaioannou, A. I., Hillas, G., Thanos, L., Kostikas, K., Loukides, S., Papiris, S., Koulouris, N., & Bakakos, P.	Cytokine, 2017, 99, 281–286. https://doi.org/10.1016/j.cyto.2017.08.005
	2.4±1.9		Patients with idiopathic BE had significantly fewer exacerbations/year compared with patients with BROS and PCOS (p<0.05 for both)	Adults with BE (CF and traction BE excluded) - patients with BROS	Multicenter Cohort Study	Y	UK, Belgium, Italy and Ireland	Y	Bronchiectasis Rheumatoid Overlap Syndrome Is an Independent Risk Factor for Mortality in Patients With Bronchiectasis: A Multicenter Cohort Study	De Soyza, A., McDonnell, M. J., Goeminne, P. C., Aliberti, S., Lonni, S., Davison, J., Dupont, L. J., Fardon, T. C., Rutherford, R. M., Hill, A. T., & Chalmers, J. D	Chest, 2017, 151(6), 1247–1254. https://doi.org/10.1016/j.chest.2016.12.024
	1.8±1.9			Adults with BE (CF and traction BE excluded) - patients with idiopathic BE	Multicenter Cohort Study	Y	UK, Belgium, Italy and Ireland	Y	Bronchiectasis Rheumatoid Overlap Syndrome Is an Independent Risk Factor for Mortality in Patients With Bronchiectasis: A Multicenter Cohort Study	De Soyza, A., McDonnell, M. J., Goeminne, P. C., Aliberti, S., Lonni, S., Davison, J., Dupont, L. J., Fardon, T. C., Rutherford, R. M., Hill, A. T., & Chalmers, J. D	Chest, 2017, 151(6), 1247–1254. https://doi.org/10.1016/j.chest.2016.12.024
	2.7±2.0			Adults with BE (CF and traction BE excluded) - patients with BCOS	Multicenter Cohort Study	Y	UK, Belgium, Italy and Ireland	Y	Bronchiectasis Rheumatoid Overlap Syndrome Is an Independent Risk Factor for Mortality in Patients With Bronchiectasis: A Multicenter Cohort Study	De Soyza, A., McDonnell, M. J., Goeminne, P. C., Aliberti, S., Lonni, S., Davison, J., Dupont, L. J., Fardon, T. C., Rutherford, R. M., Hill, A. T., & Chalmers, J. D	Chest, 2017, 151(6), 1247–1254. https://doi.org/10.1016/j.chest.2016.12.024
0 exacerbations per year (n/N; %)	58/211	32.40		Adults with BE (CF excluded) - overall cohort	Single-center retrospective cohort study	N	The Netherlands		Predicting factors for chronic colonization of Pseudomonas aeruginosa in bronchiectasis	Pieters A, Bakker M, Hoek RAS, Altenburg J, van Westreenen M, Aerts JGJV, van der Eerden MM.	Eur J Clin Microbiol Infect Dis. 2019 Dec;38(12):2299-2304. doi: 10.1007/s10096-019-03675-z. Epub 2019 Aug 31.
	6/53	12.77	Patients with P. aeruginosa colonization had a significantly increased exacerbation frequency (p < 0.001)	Adults with BE (CF excluded) - cohort with chronic P.aeruginosa colonization	Single-center retrospective cohort study	N	The Netherlands		Predicting factors for chronic colonization of Pseudomonas aeruginosa in bronchiectasis	Pieters A, Bakker M, Hoek RAS, Altenburg J, van Westreenen M, Aerts JGJV, van der Eerden MM.	Eur J Clin Microbiol Infect Dis. 2019 Dec;38(12):2299-2304. doi: 10.1007/s10096-019-03675-z. Epub 2019 Aug 31.
	52/158	39.39		Adults with BE (CF excluded) - cohort without chronic P.aeruginosa colonization	Single-center retrospective cohort study	N	The Netherlands		Predicting factors for chronic colonization of Pseudomonas aeruginosa in bronchiectasis	Pieters A, Bakker M, Hoek RAS, Altenburg J, van Westreenen M, Aerts JGJV, van der Eerden MM.	Eur J Clin Microbiol Infect Dis. 2019 Dec;38(12):2299-2304. doi: 10.1007/s10096-019-03675-z. Epub 2019 Aug 31.
	657/2572	25.3		Adults with BE (CF, traction BE and active NTM excluded)	Observational cohort study	Y	UK, Israel, Ireland, Belgium, Greece, Italy, Spain and Serbia	Y	Characterization of the “frequent exacerbator phenotype” in bronchiectasis	Chalmers, J. D., Aliberti, S., Filonenko, A., Shteinberg, M., Goeminne, P. C., Hill, A. T., Fardon, T. C., Obradovic, D., Gerlinger, C., Sotgiu, G., Operschall, E., Rutherford, R. M., Dimakou, K., Polverino, E., De Soyza, A., & McDonnell, M. J.	Am J Respir Crit Care Med. 2018 Jun 1;197(11):1410-1420. doi: 10.1164/rccm.201711-2202OC.
1 exacerbation per year (n/N; % OR % (N))	51/211	28.49		Adults with BE (CF excluded) - overall cohort	Single-center retrospective cohort study	N	The Netherlands		Predicting factors for chronic colonization of Pseudomonas aeruginosa in bronchiectasis	Pieters A, Bakker M, Hoek RAS, Altenburg J, van Westreenen M, Aerts JGJV, van der Eerden MM.	Eur J Clin Microbiol Infect Dis. 2019 Dec;38(12):2299-2304. doi: 10.1007/s10096-019-03675-z. Epub 2019 Aug 31.
	12/53	25.53	Patients with P. aeruginosa colonization had a significantly increased exacerbation frequency (p < 0.001)	Adults with BE (CF excluded) - cohort with chronic P.aeruginosa colonization	Single-center retrospective cohort study	N	The Netherlands		Predicting factors for chronic colonization of Pseudomonas aeruginosa in bronchiectasis	Pieters A, Bakker M, Hoek RAS, Altenburg J, van Westreenen M, Aerts JGJV, van der Eerden MM.	Eur J Clin Microbiol Infect Dis. 2019 Dec;38(12):2299-2304. doi: 10.1007/s10096-019-03675-z. Epub 2019 Aug 31.
	39/158	29.55		Adults with BE (CF excluded) - cohort without chronic P.aeruginosa colonization	Single-center retrospective cohort study	N	The Netherlands		Predicting factors for chronic colonization of Pseudomonas aeruginosa in bronchiectasis	Pieters A, Bakker M, Hoek RAS, Altenburg J, van Westreenen M, Aerts JGJV, van der Eerden MM.	Eur J Clin Microbiol Infect Dis. 2019 Dec;38(12):2299-2304. doi: 10.1007/s10096-019-03675-z. Epub 2019 Aug 31.
	452/2572	17.4		Adults with BE (CF, traction BE and active NTM excluded)	Observational cohort study	Y	UK, Israel, Ireland, Belgium, Greece, Italy, Spain and Serbia	Y	Characterization of the “frequent exacerbator phenotype” in bronchiectasis	Chalmers, J. D., Aliberti, S., Filonenko, A., Shteinberg, M., Goeminne, P. C., Hill, A. T., Fardon, T. C., Obradovic, D., Gerlinger, C., Sotgiu, G., Operschall, E., Rutherford, R. M., Dimakou, K., Polverino, E., De Soyza, A., & McDonnell, M. J.	Am J Respir Crit Care Med. 2018 Jun 1;197(11):1410-1420. doi: 10.1164/rccm.201711-2202OC.
	4/27	14.8		Adults with BE (CF and COPD excluded) - following an exacerbation	Parallel group randomised controlled pilot trial	N	Scotland		Pulmonary rehabilitation after exacerbation of bronchiectasis: a pilot randomized controlled trial	Chalmers JD, Crichton ML, Brady G, Finch S, Lonergan M, Fardon TC.	BMC Pulm Med. 2019 May 6;19(1):85. doi: 10.1186/s12890-019-0856-0.
≥1 exacerbations per year (n/N; %)	187/277	67.5		Patients with NCFBE	Prospective observational studu	N	Greece		Non CF-bronchiectasis: Aetiologic approach, clinical, radiological, microbiological and functional profile in 277 patients	Dimakou, K., Triantafillidou, C., Toumbis, M., Tsikritsaki, K., Malagari, K., & Bakakos, P.	Respiratory medicine, 2016, 116, 1–7. https://doi.org/10.1016/j.rmed.2016.05.001
2 exacerbations per year (n/N; % OR % (N))	497/2572	19.1		Adults with BE (CF, traction BE and active NTM excluded)	Observational cohort study	Y	UK, Israel, Ireland, Belgium, Greece, Italy, Spain and Serbia	Y	Characterization of the “frequent exacerbator phenotype” in bronchiectasis	Chalmers, J. D., Aliberti, S., Filonenko, A., Shteinberg, M., Goeminne, P. C., Hill, A. T., Fardon, T. C., Obradovic, D., Gerlinger, C., Sotgiu, G., Operschall, E., Rutherford, R. M., Dimakou, K., Polverino, E., De Soyza, A., & McDonnell, M. J.	Am J Respir Crit Care Med. 2018 Jun 1;197(11):1410-1420. doi: 10.1164/rccm.201711-2202OC.
	8/27	29.6		Adults with BE (CF and COPD excluded) - following an exacerbation	Parallel group randomised controlled pilot trial	N	Scotland		Pulmonary rehabilitation after exacerbation of bronchiectasis: a pilot randomized controlled trial	Chalmers JD, Crichton ML, Brady G, Finch S, Lonergan M, Fardon TC.	BMC Pulm Med. 2019 May 6;19(1):85. doi: 10.1186/s12890-019-0856-0.
≥2 exacerbations per year (n/N; %)	91/137	66.42		Adults with BE	Prospective, observational, open-label study	Y	Spain	Y	Addition of hyaluronic acid improves tolerance to 7% hypertonic saline solution in bronchiectasis patients	Máiz L, Girón RM, Prats E, Clemente MG, Polverino E, Caño S, Cordovilla R, Dorca J, Peñalver C, Baranda F, Martínez-García MA.	Ther Adv Respir Dis. 2018 Jan-Dec;12:1753466618787385. doi: 10.1177/1753466618787385.
	70/211	39.11		Adults with BE (CF excluded) - overall cohort	Single-center retrospective cohort study	N	The Netherlands		Predicting factors for chronic colonization of Pseudomonas aeruginosa in bronchiectasis	Pieters A, Bakker M, Hoek RAS, Altenburg J, van Westreenen M, Aerts JGJV, van der Eerden MM.	Eur J Clin Microbiol Infect Dis. 2019 Dec;38(12):2299-2304. doi: 10.1007/s10096-019-03675-z. Epub 2019 Aug 31.
	29/53	61.70	Patients with P. aeruginosa colonization had a significantly increased exacerbation frequency (p < 0.001)	Adults with BE (CF excluded) - cohort with chronic P.aeruginosa colonization	Single-center retrospective cohort study	N	The Netherlands		Predicting factors for chronic colonization of Pseudomonas aeruginosa in bronchiectasis	Pieters A, Bakker M, Hoek RAS, Altenburg J, van Westreenen M, Aerts JGJV, van der Eerden MM.	Eur J Clin Microbiol Infect Dis. 2019 Dec;38(12):2299-2304. doi: 10.1007/s10096-019-03675-z. Epub 2019 Aug 31.
	41/158	31.06		Adults with BE (CF excluded) - cohort without chronic P.aeruginosa colonization	Single-center retrospective cohort study	N	The Netherlands		Predicting factors for chronic colonization of Pseudomonas aeruginosa in bronchiectasis	Pieters A, Bakker M, Hoek RAS, Altenburg J, van Westreenen M, Aerts JGJV, van der Eerden MM.	Eur J Clin Microbiol Infect Dis. 2019 Dec;38(12):2299-2304. doi: 10.1007/s10096-019-03675-z. Epub 2019 Aug 31.
< 3 exacerbations per year (n/N; %)	429/557	77.02		Adults with BE (CF excluded)	National database study	N	Australia		Australian adults with bronchiectasis: The first report from the Australian Bronchiectasis Registry	Visser, S. K., Bye, P. T. P., Fox, G. J., Burr, L. D., Chang, A. B., Holmes-Liew, C. L., King, P., Middleton, P. G., Maguire, G. P., Smith, D., Thomson, R. M., Stroil-Salama, E., Britton, W. J., & Morgan, L. C. (	Respir Med. 2019 Aug;155:97-103. doi: 10.1016/j.rmed.2019.07.016. Epub 2019 Jul 16.
	359/521	68.9		Children with BE (<18 years) (CF excluded)	Nationwide registry study	N	Australia		Factors associated with “Frequent Exacerbator” phenotype in children with bronchiectasis: The first report on children from the Australian Bronchiectasis Registry	Kapur, N., Stroil-Salama, E., Morgan, L., Yerkovich, S., Holmes-Liew, C. L., King, P., Middleton, P., Maguire, G., Smith, D., Thomson, R., McCallum, G., Owens, L., & Chang, A. B.	Respir Med. 2021 Nov;188:106627. doi: 10.1016/j.rmed.2021.106627. Epub 2021 Sep 25.
≥3 exacerbations per year (n/N; % OR % (N))	966/2572	37.2		Adults with BE (CF, traction BE and active NTM excluded)	Observational cohort study	Y	UK, Israel, Ireland, Belgium, Greece, Italy, Spain and Serbia	Y	Characterization of the “frequent exacerbator phenotype” in bronchiectasis	Chalmers, J. D., Aliberti, S., Filonenko, A., Shteinberg, M., Goeminne, P. C., Hill, A. T., Fardon, T. C., Obradovic, D., Gerlinger, C., Sotgiu, G., Operschall, E., Rutherford, R. M., Dimakou, K., Polverino, E., De Soyza, A., & McDonnell, M. J.	Am J Respir Crit Care Med. 2018 Jun 1;197(11):1410-1420. doi: 10.1164/rccm.201711-2202OC.
	162/521	31.1	Frequent exacerbators (≥3 per year) were more likely to have been recently diagnosed with BE (time since diagnosis: 500 days (126-748) versus 1242 days (256-2168; p<0.001), hospitalised in the previous 12 months (60% versus 15%; p<0.0001), have 'ever' had PsA infection (11% versus 4%; p=0.003) and to have PCD as the aetiology (7% versus 2%; p=0.002) compared to those with <3 exacerbations per yea…	Children with BE (<18 years) (CF excluded)	Nationwide registry study	N	Australia		Factors associated with “Frequent Exacerbator” phenotype in children with bronchiectasis: The first report on children from the Australian Bronchiectasis Registry	Kapur, N., Stroil-Salama, E., Morgan, L., Yerkovich, S., Holmes-Liew, C. L., King, P., Middleton, P., Maguire, G., Smith, D., Thomson, R., McCallum, G., Owens, L., & Chang, A. B.	Respir Med. 2021 Nov;188:106627. doi: 10.1016/j.rmed.2021.106627. Epub 2021 Sep 25.
	128/557	22.98	Frequent exacerbators (≥3 in preceding year) had significantly lower QoL-B scores compared to those with <3 exacerbations (p≤0.001 for all QoL-B domains), with differences exceeding the MCID for each domain. Frequent exacerbators had more respiratory hospitalisations (1 [0-2] versus 0 [0-0]; p<0.001), lower FEV1% predicted (67 [51-86] versus 78 [62-92]; p<0.001), lower FEV1 /FVC (0.66 [0.58-0.76]…	Adults with BE (CF excluded)	National database study	N	Australia		Australian adults with bronchiectasis: The first report from the Australian Bronchiectasis Registry	Visser, S. K., Bye, P. T. P., Fox, G. J., Burr, L. D., Chang, A. B., Holmes-Liew, C. L., King, P., Middleton, P. G., Maguire, G. P., Smith, D., Thomson, R. M., Stroil-Salama, E., Britton, W. J., & Morgan, L. C. (	Respir Med. 2019 Aug;155:97-103. doi: 10.1016/j.rmed.2019.07.016. Epub 2019 Jul 16.
	529/2195	24.1		Adults with NCFBE - all aetiologies	Multicentre, prospective, observational cohort study	Y	India	Y	Bronchiectasis in India: results from the European Multicentre Bronchiectasis Audit and Research Collaboration (EMBARC) and Respiratory Research Network of India Registry	Dhar, R., Singh, S., Talwar, D., Mohan, M., Tripathi, S. K., Swarnakar, R., Trivedi, S., Rajagopala, S., D'Souza, G., Padmanabhan, A., Baburao, A., Mahesh, P. A., Ghewade, B., Nair, G., Jindal, A., Jayadevappa, G. D. H., Sawhney, H., Sarmah, K. R., Saha, K., Anantharaj, S., … Chalmers, J. D.	Lancet Glob Health. 2019 Sep;7(9):e1269-e1279. doi: 10.1016/S2214-109X(19)30327-4.
	15/27	55.6		Adults with BE (CF and COPD excluded) - following an exacerbation	Parallel group randomised controlled pilot trial	N	Scotland		Pulmonary rehabilitation after exacerbation of bronchiectasis: a pilot randomized controlled trial	Chalmers JD, Crichton ML, Brady G, Finch S, Lonergan M, Fardon TC.	BMC Pulm Med. 2019 May 6;19(1):85. doi: 10.1186/s12890-019-0856-0.
	21 (186)			Patients with BE	National survey	N	Belgium		National Survey on the Management of Adult Bronchiectasis in Belgium	Schoovaerts, K., Lorent, N., Goeminne, P., Aliberti, S., & Dupont, L	COPD, 2019, 16(1), 72–74. https://doi.org/10.1080/15412555.2019.1566895
Exacerbations per child-year (mean±SD)	3.3±2.2			Children (< 18 years) with BE (CF excluded)	Multi-center pilot cohort study	N	Australia/New Zealand	Y	Health-resource use and quality of life in children with bronchiectasis: a multi-center pilot cohort study	Lovie-Toon YG, Grimwood K, Byrnes CA, Goyal V, Busch G, Masters IB, Marchant JM, Buntain H, O'Grady KF, Chang AB.	BMC Health Serv Res. 2019 Aug 13;19(1):561. doi: 10.1186/s12913-019-4414-5.
Total exacerbations (85 children; 12 months)	276			Children (< 18 years) with BE (CF excluded)	Multi-center pilot cohort study	N	Australia/New Zealand	Y	Health-resource use and quality of life in children with bronchiectasis: a multi-center pilot cohort study	Lovie-Toon YG, Grimwood K, Byrnes CA, Goyal V, Busch G, Masters IB, Marchant JM, Buntain H, O'Grady KF, Chang AB.	BMC Health Serv Res. 2019 Aug 13;19(1):561. doi: 10.1186/s12913-019-4414-5.
Exacerbator (experienced at least 1 exacerbation) (n/N; % or % (N)	105/147	71.43		Hospitalised adults with BE and P. aeruginosa infection (CF excluded)	Prospective observational cohort study	N	China		Presence of pldA and exoU in mucoid Pseudomonas aeruginosa is associated with high risk of exacerbations in non-cystic fibrosis bronchiectasis patients	Luo RG, Miao XY, Luo LL, Mao B, Yu FY, Xu JF.	Clin Microbiol Infect. 2019 May;25(5):601-606. doi: 10.1016/j.cmi.2018.07.008. Epub 2018 Jul 21.
	59 (285)			Patients with BE	Prospective cohort study	N	Denmark		Late Breaking Abstract - Burden of disease, diagnostic work-up and management of bronchiectasis in outpatient clinics - a five-year prospective cohort study	Kjell Erik Julius Håkansson, Katrine Fjaellegaard, Andrea Browatzki, Melda Sin, Rafal Wiater, Charlotte Suppli Ulrik	European Respiratory Journal 2020 56: 2720; DOI: 10.1183/13993003.congress-2020.2720
Frequent exacerbators (≥2 exacerbations/year or ≥1 hospitalisation/year) (n/N; %)	151/651	23.2		Adults with NCFBE	Observational, multi-centre study	N	Brazil, Argentina and Chile	Y	Prognostic Value of Frequent Exacerbations in Bronchiectasis: The Relationship With Disease Severity	Martinez-Garcia MÁ, Athanazio R, Gramblicka G, Corso M, Cavalcanti Lundgren F, Fernandes de Figueiredo M, Arancibia F, Rached S, Girón R, Máiz Carro L, de la Rosa Carrillo D, Prados C, Olveira C.	Arch Bronconeumol (Engl Ed). 2019 Feb;55(2):81-87. doi: 10.1016/j.arbres.2018.07.002. Epub 2018 Aug 16.
Prior exacerbations (mean±SD)	3.3±2.0			Adults with BE - idiopathic or post-infective aetiology (patients with primary diagnosis of another respiratory condition (inc. COPD and asthma) and CF excluded)	Prospective observational study	N	UK		Development and initial validation of the bronchiectasis exacerbation and symptom tool (BEST)	Artaraz A, Crichton ML, Finch S, Abo-Leyah H, Goeminne P, Aliberti S, Fardon T, Chalmers JD.	Respir Res. 2020 Jan 13;21(1):18. doi: 10.1186/s12931-019-1272-y.
Number of exacerbations in year after diagnosis (median (IQR))	2.18 (1.7)		No significant difference in the number of exacerbations in the year after diagnosis between NTM negative patients and NTM positive patients (p=0.2)	Adults with NCFBE - NTM positive	Observational study	N	Spain		Prevalence and factors associated with nontuberculous mycobacteria in non-cystic fibrosis bronchiectasis: a multicenter observational stud	Máiz, L., Girón, R., Olveira, C., Vendrell, M., Nieto, R., & Martínez-García, M. A	BMC infectious diseases, 2016, 16(1), 437. https://doi.org/10.1186/s12879-016-1774-x
	3 (2.1)			Adults with NCFBE - NTM negative	Observational study	N	Spain		Prevalence and factors associated with nontuberculous mycobacteria in non-cystic fibrosis bronchiectasis: a multicenter observational stud	Máiz, L., Girón, R., Olveira, C., Vendrell, M., Nieto, R., & Martínez-García, M. A	BMC infectious diseases, 2016, 16(1), 437. https://doi.org/10.1186/s12879-016-1774-x
Exacerbations in 6 months of follow up (mean±SD)	2.36±3.29		The number of exacerbations defined by the literature was significantly higher than the number of exacerbations reported by patient based on the need for medical help and incresae or inclusion of medications.	Patients with NCFBE - exacerbations reported by patient; defined by need for medical help, increase or inclusion of medication	Prospective observational study	N	Brazil		Exacerbations in non- cystic fibrosis bronchiectasis (NCFB): is there a difference between self-reported events and those defined by the criteria in the literature?	Mônica Corso Pereira, Jessica de Campos Medeiros, Àdria Cristina Da Silva	European Respiratory Journal 2021 58: PA2015; DOI: 10.1183/13993003.congress-2021.PA2015
	0.82±1.22			Patients with NCFBE - exacerbations according to criteria used in literature	Prospective observational study	N	Brazil		Exacerbations in non- cystic fibrosis bronchiectasis (NCFB): is there a difference between self-reported events and those defined by the criteria in the literature?	Mônica Corso Pereira, Jessica de Campos Medeiros, Àdria Cristina Da Silva	European Respiratory Journal 2021 58: PA2015; DOI: 10.1183/13993003.congress-2021.PA2015
≥1 exacerbation in 1st year of follow up (% (N) OR n/N; %)	67.5 (14 798)			Adults wth NCFBE	Longitudinal retrospective claims database study	Y	USA	Y	Pulmonary exacerbations (PEx) and hospitalizations in commercially insured patients with non-cystic fibrosis bronchiectasis (NCFBE) over 1- and 2-year follow-up periods	P. A. Flume, J. Feliciano, S. Burns, J. Wu, S. Fucile, M. Hassan, A. Chatterjee	Am J Respir Crit Care Med 2022;205:A1471
	24/48	50		Adults with BE (CF excluded)	Randomised controlled pilot trial	N	Scotland (UK)		Validation of the COPD Assessment Test (CAT) as an Outcome Measure in Bronchiectasis	Finch S, Laska IF, Abo-Leyah H, Fardon TC, Chalmers JD.	Chest. 2020 Apr;157(4):815-823. doi: 10.1016/j.chest.2019.10.030. Epub 2019 Nov 12.
0 exacerbations in 1st year of follow up (n/N; %)	4818/14798	32.56		Adults wth NCFBE	Longitudinal retrospective claims database study	Y	USA	Y	Pulmonary exacerbations (PEx) and hospitalizations in commercially insured patients with non-cystic fibrosis bronchiectasis (NCFBE) over 1- and 2-year follow-up periods	P. A. Flume, J. Feliciano, S. Burns, J. Wu, S. Fucile, M. Hassan, A. Chatterjee	Am J Respir Crit Care Med 2022;205:A1471
	14/60	23		Patients with NCFBE	Tool validation study	N	The Netherlands		Validation of a visual analogue score (LRTI-VAS) in non-CF bronchiectasis	Altenburg, J., Wortel, K., de Graaff, C. S., van der Werf, T. S., & Boersma, W. G.	The clinical respiratory journal, 2016, 10(2), 168–175. https://doi.org/10.1111/crj.12198
1 exacerbations in 1st year of follow up (n/N; % OR % (N))	3098/14798	20.94		Adults wth NCFBE	Longitudinal retrospective claims database study	Y	USA	Y	Pulmonary exacerbations (PEx) and hospitalizations in commercially insured patients with non-cystic fibrosis bronchiectasis (NCFBE) over 1- and 2-year follow-up periods	P. A. Flume, J. Feliciano, S. Burns, J. Wu, S. Fucile, M. Hassan, A. Chatterjee	Am J Respir Crit Care Med 2022;205:A1471
	75.9 (5 847)			Adults with NCFBE who experienced an exacerbation	Descriptive retrospective database study	Y	USA	Y	Resource Utilization Associated With Non-Cystic Fibrosis Bronchiectasis Patients Who Are Being Treated For Exacerbations	Germino R, Liao L	Value in Health; VOLUME 19, ISSUE 3, PA116, MAY 2016; https://doi.org/10.1016/j.jval.2016.03.458
	11/60	18		Patients with NCFBE	Tool validation study	N	The Netherlands		Validation of a visual analogue score (LRTI-VAS) in non-CF bronchiectasis	Altenburg, J., Wortel, K., de Graaff, C. S., van der Werf, T. S., & Boersma, W. G.	The clinical respiratory journal, 2016, 10(2), 168–175. https://doi.org/10.1111/crj.12198
2 exacerbations in 1st year of follow up (n/N; % OR % (N))	2083/14798	14.08		Adults wth NCFBE	Longitudinal retrospective claims database study	Y	USA	Y	Pulmonary exacerbations (PEx) and hospitalizations in commercially insured patients with non-cystic fibrosis bronchiectasis (NCFBE) over 1- and 2-year follow-up periods	P. A. Flume, J. Feliciano, S. Burns, J. Wu, S. Fucile, M. Hassan, A. Chatterjee	Am J Respir Crit Care Med 2022;205:A1471
	16.0 (5 847)			Adults with NCFBE who experienced an exacerbation	Descriptive retrospective database study	Y	USA	Y	Resource Utilization Associated With Non-Cystic Fibrosis Bronchiectasis Patients Who Are Being Treated For Exacerbations	Germino R, Liao L	Value in Health; VOLUME 19, ISSUE 3, PA116, MAY 2016; https://doi.org/10.1016/j.jval.2016.03.458
	14/60	23		Patients with NCFBE	Tool validation study	N	The Netherlands		Validation of a visual analogue score (LRTI-VAS) in non-CF bronchiectasis	Altenburg, J., Wortel, K., de Graaff, C. S., van der Werf, T. S., & Boersma, W. G.	The clinical respiratory journal, 2016, 10(2), 168–175. https://doi.org/10.1111/crj.12198
≥2 exacerbations in 1st year of follow up (n/N; %)	266/618	43.0421	No significant difference between age groups (p=0.70)	Adults with BE (CF and traction BE excluded) - younger adults (18-65 years)	Secondary analysis of prospective observational study	Y	Italy, UK, Belgium, Greece, Serbia and Ireland	Y	Characterization of bronchiectasis in the elderly	Bellelli, G., Chalmers, J. D., Sotgiu, G., Dore, S., McDonnell, M. J., Goeminne, P. C., Dimakou, K., Skrbic, D., Lombi, A., Pane, F., Obradovic, D., Fardon, T. C., Rutherford, R. M., Pesci, A., & Aliberti, S.	Respiratory medicine, 2016, 119, 13–19. https://doi.org/10.1016/j.rmed.2016.08.008
	170/400	42.5		Adults with BE (CF and traction BE excluded) - older adults (66-75 years)	Secondary analysis of prospective observational study	Y	Italy, UK, Belgium, Greece, Serbia and Ireland	Y	Characterization of bronchiectasis in the elderly	Bellelli, G., Chalmers, J. D., Sotgiu, G., Dore, S., McDonnell, M. J., Goeminne, P. C., Dimakou, K., Skrbic, D., Lombi, A., Pane, F., Obradovic, D., Fardon, T. C., Rutherford, R. M., Pesci, A., & Aliberti, S.	Respiratory medicine, 2016, 119, 13–19. https://doi.org/10.1016/j.rmed.2016.08.008
	96/240	40		Adults with BE (CF and traction BE excluded) - elderly (≥76 years)	Secondary analysis of prospective observational study	Y	Italy, UK, Belgium, Greece, Serbia and Ireland	Y	Characterization of bronchiectasis in the elderly	Bellelli, G., Chalmers, J. D., Sotgiu, G., Dore, S., McDonnell, M. J., Goeminne, P. C., Dimakou, K., Skrbic, D., Lombi, A., Pane, F., Obradovic, D., Fardon, T. C., Rutherford, R. M., Pesci, A., & Aliberti, S.	Respiratory medicine, 2016, 119, 13–19. https://doi.org/10.1016/j.rmed.2016.08.008
3 exacerbations in 1st year of follow up (n/N; %)	9/60	15		Patients with NCFBE	Tool validation study	N	The Netherlands		Validation of a visual analogue score (LRTI-VAS) in non-CF bronchiectasis	Altenburg, J., Wortel, K., de Graaff, C. S., van der Werf, T. S., & Boersma, W. G.	The clinical respiratory journal, 2016, 10(2), 168–175. https://doi.org/10.1111/crj.12198
≥3 exacerbations in 1st year of follow up (n/N; % OR % (N))	4799/14798	32.43		Adults wth NCFBE	Longitudinal retrospective claims database study	Y	USA	Y	Pulmonary exacerbations (PEx) and hospitalizations in commercially insured patients with non-cystic fibrosis bronchiectasis (NCFBE) over 1- and 2-year follow-up periods	P. A. Flume, J. Feliciano, S. Burns, J. Wu, S. Fucile, M. Hassan, A. Chatterjee	Am J Respir Crit Care Med 2022;205:A1471
	7.9 (5 847)			Adults with NCFBE who experienced an exacerbation	Descriptive retrospective database study	Y	USA	Y	Resource Utilization Associated With Non-Cystic Fibrosis Bronchiectasis Patients Who Are Being Treated For Exacerbations	Germino R, Liao L	Value in Health; VOLUME 19, ISSUE 3, PA116, MAY 2016; https://doi.org/10.1016/j.jval.2016.03.458
	105/618	18	No significant difference between age groups (p=0.39)	Adults with BE (CF and traction BE excluded) - younger adults (18-65 years)	Secondary analysis of prospective observational study	Y	Italy, UK, Belgium, Greece, Serbia and Ireland	Y	Characterization of bronchiectasis in the elderly	Bellelli, G., Chalmers, J. D., Sotgiu, G., Dore, S., McDonnell, M. J., Goeminne, P. C., Dimakou, K., Skrbic, D., Lombi, A., Pane, F., Obradovic, D., Fardon, T. C., Rutherford, R. M., Pesci, A., & Aliberti, S.	Respiratory medicine, 2016, 119, 13–19. https://doi.org/10.1016/j.rmed.2016.08.008
	78/400	21		Adults with BE (CF and traction BE excluded) - older adults (66-75 years)	Secondary analysis of prospective observational study	Y	Italy, UK, Belgium, Greece, Serbia and Ireland	Y	Characterization of bronchiectasis in the elderly	Bellelli, G., Chalmers, J. D., Sotgiu, G., Dore, S., McDonnell, M. J., Goeminne, P. C., Dimakou, K., Skrbic, D., Lombi, A., Pane, F., Obradovic, D., Fardon, T. C., Rutherford, R. M., Pesci, A., & Aliberti, S.	Respiratory medicine, 2016, 119, 13–19. https://doi.org/10.1016/j.rmed.2016.08.008
	39/240	17		Adults with BE (CF and traction BE excluded) - elderly (≥76 years)	Secondary analysis of prospective observational study	Y	Italy, UK, Belgium, Greece, Serbia and Ireland	Y	Characterization of bronchiectasis in the elderly	Bellelli, G., Chalmers, J. D., Sotgiu, G., Dore, S., McDonnell, M. J., Goeminne, P. C., Dimakou, K., Skrbic, D., Lombi, A., Pane, F., Obradovic, D., Fardon, T. C., Rutherford, R. M., Pesci, A., & Aliberti, S.	Respiratory medicine, 2016, 119, 13–19. https://doi.org/10.1016/j.rmed.2016.08.008
4 exacerbations in 1st year of follow up (n/N; %)	9/60	15		Patients with NCFBE	Tool validation study	N	The Netherlands		Validation of a visual analogue score (LRTI-VAS) in non-CF bronchiectasis	Altenburg, J., Wortel, K., de Graaff, C. S., van der Werf, T. S., & Boersma, W. G.	The clinical respiratory journal, 2016, 10(2), 168–175. https://doi.org/10.1111/crj.12198
>4 exacerbations in 1st year of follow up (n/N; %)	3/60	5		Patients with NCFBE	Tool validation study	N	The Netherlands		Validation of a visual analogue score (LRTI-VAS) in non-CF bronchiectasis	Altenburg, J., Wortel, K., de Graaff, C. S., van der Werf, T. S., & Boersma, W. G.	The clinical respiratory journal, 2016, 10(2), 168–175. https://doi.org/10.1111/crj.12198
Number of exacerbations in 1st year of follow up (mean±SD OR median (IQR))	2.5±3.5			Adults wth NCFBE	Longitudinal retrospective claims database study	Y	USA	Y	Pulmonary exacerbations (PEx) and hospitalizations in commercially insured patients with non-cystic fibrosis bronchiectasis (NCFBE) over 1- and 2-year follow-up periods	P. A. Flume, J. Feliciano, S. Burns, J. Wu, S. Fucile, M. Hassan, A. Chatterjee	Am J Respir Crit Care Med 2022;205:A1471
	2.4 (no SD)			Patients (≥14 years old) with BE (CF, ILD and active mycobacterial infection excluded)	Prospective, obervational study	N	Saudi Arabia		Prognostic utility of various multidimensional grading scales among patients with bronchiectasis	Al-Harbi, A., Al-Ghamdi, M., Abdulrahman, A., Khan, M., Al-Rajhi, S., & Al-Jahdali, H.	Respir Med Res. 2021 Nov;80:100843. doi: 10.1016/j.resmer.2021.100843. Epub 2021 Jun 7.
	2 (1-3)		Patients who were inactive + sedentary had more exacerbations (3 [2-4]; P<0.001) during follow up compared to patients who were active + not sedentary (1 [0-2]), active + sedentary (1 [0.75-2.25]) and inactive + not sedentary (2 [0-3]).	Adults with BE (CF, sarcoidosis, pulmonary fibrosis, active TB or NTM infection excluded)	Prospective observational study	N	Spain		Exacerbations and changes in physical activity and sedentary behaviour in patients with bronchiectasis after 1 year	Alcaraz-Serrano, V., Arbillaga-Etxarri, A., Oscanoa, P., Fernández-Barat, L., Bueno, L., Amaro, R., Gimeno-Santos, E., & Torres, A.	J Clin Med. 2021 Mar 12;10(6):1190. doi: 10.3390/jcm10061190.
	1.36±0.78			Adults with NCFBE who experienced an exacerbation	Descriptive retrospective database study	Y	USA	Y	Resource Utilization Associated With Non-Cystic Fibrosis Bronchiectasis Patients Who Are Being Treated For Exacerbations	Germino R, Liao L	Value in Health; VOLUME 19, ISSUE 3, PA116, MAY 2016; https://doi.org/10.1016/j.jval.2016.03.458
	0 (0–2)		Patients with pNTM had fewer exacerbations in 1 year follow up compared to patients with chronic P.aeruginosa infection (p=0.043)	Adults with stable BE (CF and traction BE excluded) - patients with pulmonary NTM disease	Prospective observational study	N	Italy		Characterizing Non-Tuberculous Mycobacteria Infection in Bronchiectasis	Faverio, P., Stainer, A., Bonaiti, G., Zucchetti, S. C., Simonetta, E., Lapadula, G., Marruchella, A., Gori, A., Blasi, F., Codecasa, L., Pesci, A., Chalmers, J. D., Loebinger, M. R., & Aliberti, S.	International journal of molecular sciences, 2016, 17(11), 1913. https://doi.org/10.3390/ijms17111913
	1 (0.75–3.25)			Adults with stable BE (CF and traction BE excluded) - patients with chronic P. aeruginosa infection	Prospective observational study	N	Italy		Characterizing Non-Tuberculous Mycobacteria Infection in Bronchiectasis	Faverio, P., Stainer, A., Bonaiti, G., Zucchetti, S. C., Simonetta, E., Lapadula, G., Marruchella, A., Gori, A., Blasi, F., Codecasa, L., Pesci, A., Chalmers, J. D., Loebinger, M. R., & Aliberti, S.	International journal of molecular sciences, 2016, 17(11), 1913. https://doi.org/10.3390/ijms17111913
	0 (0–2)			Adults with stable BE (CF and traction BE excluded) - patients with chronic infection with bacteria other than P. aeruginosa	Prospective observational study	N	Italy		Characterizing Non-Tuberculous Mycobacteria Infection in Bronchiectasis	Faverio, P., Stainer, A., Bonaiti, G., Zucchetti, S. C., Simonetta, E., Lapadula, G., Marruchella, A., Gori, A., Blasi, F., Codecasa, L., Pesci, A., Chalmers, J. D., Loebinger, M. R., & Aliberti, S.	International journal of molecular sciences, 2016, 17(11), 1913. https://doi.org/10.3390/ijms17111913
	2 (1–3)		Significant difference between clusters (p=0.0001)	Adults with BE (CF and traction BE excluded) - patients with chronic P. aeruginosa infection	Secondary analysis of prospective observational study	Y	Italy, UK, Belgium, Greecer and Ireland	Y	Clinical phenotypes in adult patients with bronchiectasis	Stefano Aliberti, Sara Lonni, Simone Dore, Melissa J. McDonnell, Pieter C. Goeminne, Katerina Dimakou, Thomas C. Fardon, Robert Rutherford, Alberto Pesci, Marcos I. Restrepo, Giovanni Sotgiu, James D. Chalmers	European Respiratory Journal 2016 47: 1113-1122; DOI: 10.1183/13993003.01899-2015
	2 (1–2)			Adults with BE (CF and traction BE excluded) - patients with chronic infection with pathogens other than P. aeruginosa	Secondary analysis of prospective observational study	Y	Italy, UK, Belgium, Greecer and Ireland	Y	Clinical phenotypes in adult patients with bronchiectasis	Stefano Aliberti, Sara Lonni, Simone Dore, Melissa J. McDonnell, Pieter C. Goeminne, Katerina Dimakou, Thomas C. Fardon, Robert Rutherford, Alberto Pesci, Marcos I. Restrepo, Giovanni Sotgiu, James D. Chalmers	European Respiratory Journal 2016 47: 1113-1122; DOI: 10.1183/13993003.01899-2015
	1 (0–2)			Adults with BE (CF and traction BE excluded) - patients with daily sputum but no chronic infection	Secondary analysis of prospective observational study	Y	Italy, UK, Belgium, Greecer and Ireland	Y	Clinical phenotypes in adult patients with bronchiectasis	Stefano Aliberti, Sara Lonni, Simone Dore, Melissa J. McDonnell, Pieter C. Goeminne, Katerina Dimakou, Thomas C. Fardon, Robert Rutherford, Alberto Pesci, Marcos I. Restrepo, Giovanni Sotgiu, James D. Chalmers	European Respiratory Journal 2016 47: 1113-1122; DOI: 10.1183/13993003.01899-2015
	1 (0–2)			Adults with BE (CF and traction BE excluded) - patients without daily sputum and no chronic infection	Secondary analysis of prospective observational study	Y	Italy, UK, Belgium, Greecer and Ireland	Y	Clinical phenotypes in adult patients with bronchiectasis	Stefano Aliberti, Sara Lonni, Simone Dore, Melissa J. McDonnell, Pieter C. Goeminne, Katerina Dimakou, Thomas C. Fardon, Robert Rutherford, Alberto Pesci, Marcos I. Restrepo, Giovanni Sotgiu, James D. Chalmers	European Respiratory Journal 2016 47: 1113-1122; DOI: 10.1183/13993003.01899-2015
	2.0 (no IQR)			Adults with BE (CF, PID, ILD and active malignancy, ABPA, mycobactoerial disease and HIV infection excluded)	International, multicentre, prospective, observational study	N	Spain, Italy and UK	Y	Antimicrobial peptides, disease severity and exacerbations in bronchiectasis	Sibila, O., Perea, L., Cantó, E., Shoemark, A., Cassidy, D., Smith, A. H., Suarez-Cuartin, G., Rodrigo-Troyano, A., Keir, H. R., Oriano, M., Ong, S., Vidal, S., Blasi, F., Aliberti, S., & Chalmers, J. D.	Thorax, 2019, 74(9), 835–842. https://doi.org/10.1136/thoraxjnl-2018-212895
	1 (0–2)			Adults with BE (CF and traction BE excluded)	Multicenter, prospective, observational study	N	Italy	Y	A comprehensive approach to lung function in bronchiectasis	Radovanovic D, Santus P, Blasi F, Sotgiu G, D'Arcangelo F, Simonetta E, Contarini M, Franceschi E, Goeminne PC, Chalmers JD, Aliberti S.	Respir Med. 2018 Dec;145:120-129. doi: 10.1016/j.rmed.2018.10.031. Epub 2018 Nov 2.
0 exacerbations in 2nd year of follow up (n/N; %)	3475/14798	23.48		Adults wth NCFBE	Longitudinal retrospective claims database study	Y	USA	Y	Pulmonary exacerbations (PEx) and hospitalizations in commercially insured patients with non-cystic fibrosis bronchiectasis (NCFBE) over 1- and 2-year follow-up periods	P. A. Flume, J. Feliciano, S. Burns, J. Wu, S. Fucile, M. Hassan, A. Chatterjee	Am J Respir Crit Care Med 2022;205:A1471
1 exacerbations in 2nd year of follow up (n/N; %)	2554/14798	17.26		Adults wth NCFBE	Longitudinal retrospective claims database study	Y	USA	Y	Pulmonary exacerbations (PEx) and hospitalizations in commercially insured patients with non-cystic fibrosis bronchiectasis (NCFBE) over 1- and 2-year follow-up periods	P. A. Flume, J. Feliciano, S. Burns, J. Wu, S. Fucile, M. Hassan, A. Chatterjee	Am J Respir Crit Care Med 2022;205:A1471
2 exacerbations in 2nd year of follow up (n/N; %)	1935/14798	13.08		Adults wth NCFBE	Longitudinal retrospective claims database study	Y	USA	Y	Pulmonary exacerbations (PEx) and hospitalizations in commercially insured patients with non-cystic fibrosis bronchiectasis (NCFBE) over 1- and 2-year follow-up periods	P. A. Flume, J. Feliciano, S. Burns, J. Wu, S. Fucile, M. Hassan, A. Chatterjee	Am J Respir Crit Care Med 2022;205:A1471
≥3 exacerbations in 2nd year of follow up (n/N; %)	6834/14798	46.18		Adults wth NCFBE	Longitudinal retrospective claims database study	Y	USA	Y	Pulmonary exacerbations (PEx) and hospitalizations in commercially insured patients with non-cystic fibrosis bronchiectasis (NCFBE) over 1- and 2-year follow-up periods	P. A. Flume, J. Feliciano, S. Burns, J. Wu, S. Fucile, M. Hassan, A. Chatterjee	Am J Respir Crit Care Med 2022;205:A1471
Number of exacerbations in 2nd year of follow up (mean±SD)	3.9±5.4			Adults wth NCFBE	Longitudinal retrospective claims database study	Y	USA	Y	Pulmonary exacerbations (PEx) and hospitalizations in commercially insured patients with non-cystic fibrosis bronchiectasis (NCFBE) over 1- and 2-year follow-up periods	P. A. Flume, J. Feliciano, S. Burns, J. Wu, S. Fucile, M. Hassan, A. Chatterjee	Am J Respir Crit Care Med 2022;205:A1471
3-year follow up exacerbations (median(IQR))	2 (0–4)			Adults with BE (CF and traction BE excluded)	Multicenter, prospective, observational study	N	Italy	Y	A comprehensive approach to lung function in bronchiectasis	Radovanovic D, Santus P, Blasi F, Sotgiu G, D'Arcangelo F, Simonetta E, Contarini M, Franceschi E, Goeminne PC, Chalmers JD, Aliberti S.	Respir Med. 2018 Dec;145:120-129. doi: 10.1016/j.rmed.2018.10.031. Epub 2018 Nov 2.
Exacerbation severity: mild	48/191	25.13		Adults with BE exacerbations (CF, PCD, PID, active TB or NTM infection excluded)	Prospective observational cohort study	N	Spain		Clinical factors associated with a shorter or longer course of antibiotic treatment in patients with exacerbations of bronchiectasis: A prospective cohort study	Scioscia, G., Amaro, R., Alcaraz-Serrano, V., Gabarrús, A., Oscanoa, P., Fernandez, L., Menendez, R., Mendez, R., Foschino Barbaro, M. P., & Torres, A.	J Clin Med. 2019 Nov 12;8(11):1950. doi: 10.3390/jcm8111950.
Exacerbation severity: moderate to severe	143/191	74.87		Adults with BE exacerbations (CF, PCD, PID, active TB or NTM infection excluded)	Prospective observational cohort study	N	Spain		Clinical factors associated with a shorter or longer course of antibiotic treatment in patients with exacerbations of bronchiectasis: A prospective cohort study	Scioscia, G., Amaro, R., Alcaraz-Serrano, V., Gabarrús, A., Oscanoa, P., Fernandez, L., Menendez, R., Mendez, R., Foschino Barbaro, M. P., & Torres, A.	J Clin Med. 2019 Nov 12;8(11):1950. doi: 10.3390/jcm8111950.
Exacerbation length (days) (median (IQR))	11 (8-15)			Adults with BE exacerbations (CF, PCD, PID, active TB or NTM infection excluded)	Prospective observational cohort study	N	Spain		Clinical factors associated with a shorter or longer course of antibiotic treatment in patients with exacerbations of bronchiectasis: A prospective cohort study	Scioscia, G., Amaro, R., Alcaraz-Serrano, V., Gabarrús, A., Oscanoa, P., Fernandez, L., Menendez, R., Mendez, R., Foschino Barbaro, M. P., & Torres, A.	J Clin Med. 2019 Nov 12;8(11):1950. doi: 10.3390/jcm8111950.
	16 (10-29)		Significant correlation between exacerbation length and the number of symptoms at treatment onset (r = 0.458, p = 0.004)	Patients with NCFBE - patients exerpeincing excaerbations during study	Prospective, observational cohort study	N	UK		Lung function, symptoms and inflammation during exacerbations of non-cystic fibrosis bronchiectasis: a prospective observational cohort study	Brill, S. E., Patel, A. R., Singh, R., Mackay, A. J., Brown, J. S., & Hurst, J. R.	Respiratory research, 2015, 16(1), 16. https://doi.org/10.1186/s12931-015-0167-9
Exacerbation free days (median (IQR))	171 (62–388)			Patients with BE (primary diagnosis of COPD excluded)	Observational study	N	UK		Correlates and assessment of excess cardiovascular risk in bronchiectasis	Aarash D. Saleh, Bessie Kwok, Jeremy S. Brown, John R. Hurst	European Respiratory Journal 2017 50: 1701127; DOI: 10.1183/13993003.01127-2017
0 exacerbations in year prior to or post- P. aeruginosa eradication (n/N; %)	6/60	10	After eradication treatment, there was a significantly reduced exacerbation frequency in the 12 months after eradication compared to 12 months before eradication (p=0.011).	Patients with bronchiectasis - prior to P. aeruginosa eradication	Single-centre, retrospective cohort study	N	The Netherlands		The clinical impact of Pseudomonas aeruginosa eradication in bronchiectasis in a Dutch referral centre	Pieters A, Bakker M, Hoek RAS, Altenburg J, van Westreenen M, Aerts JGJV, van der Eerden MM.	Eur Respir J. 2019 Apr 11;53(4):1802081. doi: 10.1183/13993003.02081-2018. Print 2019 Apr.
	16/60	26.67		Patients with bronchiectasis - after P. aeruginosa eradication	Single-centre, retrospective cohort study	N	The Netherlands		The clinical impact of Pseudomonas aeruginosa eradication in bronchiectasis in a Dutch referral centre	Pieters A, Bakker M, Hoek RAS, Altenburg J, van Westreenen M, Aerts JGJV, van der Eerden MM.	Eur Respir J. 2019 Apr 11;53(4):1802081. doi: 10.1183/13993003.02081-2018. Print 2019 Apr.
1 exacerbations in year prior to or post- P. aeruginosa eradication (n/N; %)	19/60	31.67	After eradication treatment, there was a significantly reduced exacerbation frequency in the 12 months after eradication compared to 12 months before eradication (p=0.011).	Patients with bronchiectasis - prior to P. aeruginosa eradication	Single-centre, retrospective cohort study	N	The Netherlands		The clinical impact of Pseudomonas aeruginosa eradication in bronchiectasis in a Dutch referral centre	Pieters A, Bakker M, Hoek RAS, Altenburg J, van Westreenen M, Aerts JGJV, van der Eerden MM.	Eur Respir J. 2019 Apr 11;53(4):1802081. doi: 10.1183/13993003.02081-2018. Print 2019 Apr.
	17/60	28.33		Patients with bronchiectasis - after P. aeruginosa eradication	Single-centre, retrospective cohort study	N	The Netherlands		The clinical impact of Pseudomonas aeruginosa eradication in bronchiectasis in a Dutch referral centre	Pieters A, Bakker M, Hoek RAS, Altenburg J, van Westreenen M, Aerts JGJV, van der Eerden MM.	Eur Respir J. 2019 Apr 11;53(4):1802081. doi: 10.1183/13993003.02081-2018. Print 2019 Apr.
≥2 exacerbations in year prior to or post- P. aeruginosa eradication (n/N; %)	35/60	58.33	After eradication treatment, there was a significantly reduced exacerbation frequency in the 12 months after eradication compared to 12 months before eradication (p=0.011).	Patients with bronchiectasis - prior to P. aeruginosa eradication	Single-centre, retrospective cohort study	N	The Netherlands		The clinical impact of Pseudomonas aeruginosa eradication in bronchiectasis in a Dutch referral centre	Pieters A, Bakker M, Hoek RAS, Altenburg J, van Westreenen M, Aerts JGJV, van der Eerden MM.	Eur Respir J. 2019 Apr 11;53(4):1802081. doi: 10.1183/13993003.02081-2018. Print 2019 Apr.
	27/60	45		Patients with bronchiectasis - after P. aeruginosa eradication	Single-centre, retrospective cohort study	N	The Netherlands		The clinical impact of Pseudomonas aeruginosa eradication in bronchiectasis in a Dutch referral centre	Pieters A, Bakker M, Hoek RAS, Altenburg J, van Westreenen M, Aerts JGJV, van der Eerden MM.	Eur Respir J. 2019 Apr 11;53(4):1802081. doi: 10.1183/13993003.02081-2018. Print 2019 Apr.
Number of previous respiratory episodes (median (IQR))	12 (1-38)			Children (1-8 years) with BE - idiopathic aetiology - treatment group (baseline data)	Multicentre, double-blind, randomised, parallel-group, placebo-controlled trial	N	Australia and New Zealand	Y	Long-term azithromycin for Indigenous children with non-cystic-fibrosis bronchiectasis or chronic suppurative lung disease (Bronchiectasis Intervention Study): a multicentre, double-blind, randomised controlled trial	Valery, P. C., Morris, P. S., Byrnes, C. A., Grimwood, K., Torzillo, P. J., Bauert, P. A., Masters, I. B., Diaz, A., McCallum, G. B., Mobberley, C., Tjhung, I., Hare, K. M., Ware, R. S., & Chang, A. B	The Lancet. Respiratory medicine, 2013, 1(8), 610–620. https://doi.org/10.1016/S2213-2600(13)70185-1
	13 (4-39)			Children (1-8 years) with BE - idiopathic aetiology - placebo group (baseline data)	Multicentre, double-blind, randomised, parallel-group, placebo-controlled trial	N	Australia and New Zealand	Y	Long-term azithromycin for Indigenous children with non-cystic-fibrosis bronchiectasis or chronic suppurative lung disease (Bronchiectasis Intervention Study): a multicentre, double-blind, randomised controlled trial	Valery, P. C., Morris, P. S., Byrnes, C. A., Grimwood, K., Torzillo, P. J., Bauert, P. A., Masters, I. B., Diaz, A., McCallum, G. B., Mobberley, C., Tjhung, I., Hare, K. M., Ware, R. S., & Chang, A. B	The Lancet. Respiratory medicine, 2013, 1(8), 610–620. https://doi.org/10.1016/S2213-2600(13)70185-1
Number of previous respiratory episodes requiring hospitalisation (median (IQR))	3 (0-17)			Children (1-8 years) with BE - idiopathic aetiology - treatment group (baseline data)	Multicentre, double-blind, randomised, parallel-group, placebo-controlled trial	N	Australia and New Zealand	Y	Long-term azithromycin for Indigenous children with non-cystic-fibrosis bronchiectasis or chronic suppurative lung disease (Bronchiectasis Intervention Study): a multicentre, double-blind, randomised controlled trial	Valery, P. C., Morris, P. S., Byrnes, C. A., Grimwood, K., Torzillo, P. J., Bauert, P. A., Masters, I. B., Diaz, A., McCallum, G. B., Mobberley, C., Tjhung, I., Hare, K. M., Ware, R. S., & Chang, A. B	The Lancet. Respiratory medicine, 2013, 1(8), 610–620. https://doi.org/10.1016/S2213-2600(13)70185-1
	4 (0-16)			Children (1-8 years) with BE - idiopathic aetiology - placebo group (baseline data)	Multicentre, double-blind, randomised, parallel-group, placebo-controlled trial	N	Australia and New Zealand	Y	Long-term azithromycin for Indigenous children with non-cystic-fibrosis bronchiectasis or chronic suppurative lung disease (Bronchiectasis Intervention Study): a multicentre, double-blind, randomised controlled trial	Valery, P. C., Morris, P. S., Byrnes, C. A., Grimwood, K., Torzillo, P. J., Bauert, P. A., Masters, I. B., Diaz, A., McCallum, G. B., Mobberley, C., Tjhung, I., Hare, K. M., Ware, R. S., & Chang, A. B	The Lancet. Respiratory medicine, 2013, 1(8), 610–620. https://doi.org/10.1016/S2213-2600(13)70185-1
Impact of COVID-19 pandemic
Number of exacerbations pre-COVID (mean)	2.08 (2018-2019) 2.01 (2019-2020)		There was a significant reduction in exacerbations between 2020/2021 (COVID lockdown) and both 2018/2019 and 2019/2020 (pre-COVID) (P<0.0001 for both comparisons) (Wilcoxon matched pair signed rank test)	Patients with BE	Prospective observational study	N	Scotland (UK)		The impact of the COVID-19 pandemic on exacerbations and symptoms in bronchiectasis: A prospective study	Crichton, M. L., Shoemark, A., & Chalmers, J. D.	Am J Respir Crit Care Med. 2021 Oct 1;204(7):857-859. doi: 10.1164/rccm.202105-1137LE.
Number of exacerbations COVID lockdown (mean)	1.12 (2020-2021)			Patients with BE	Prospective observational study	N	Scotland (UK)		The impact of the COVID-19 pandemic on exacerbations and symptoms in bronchiectasis: A prospective study	Crichton, M. L., Shoemark, A., & Chalmers, J. D.	Am J Respir Crit Care Med. 2021 Oct 1;204(7):857-859. doi: 10.1164/rccm.202105-1137LE.
No exacerbations over 12 month period (pre-COVID) (%)	22.4 (2018-2019) 25.6 (2019-2020)		Number of patients who experienced no exacerbations over a 12-month period increased during lockdown (no stats analysis). Patients with more severe symptoms were more likely to experience exacerbations during 2020/2021, including sputum production (RR: 1.14; 95% CI: 1.05–1.24; P=0.002), dyspnea (RR: 1.11; 95% CI: 1.02–1.21; P=0.018), tiredness (RR: 1.14; 95% CI: 1.04–1.24; P=0.004), activity (RR:…	Patients with BE	Prospective observational study	N	Scotland (UK)		The impact of the COVID-19 pandemic on exacerbations and symptoms in bronchiectasis: A prospective study	Crichton, M. L., Shoemark, A., & Chalmers, J. D.	Am J Respir Crit Care Med. 2021 Oct 1;204(7):857-859. doi: 10.1164/rccm.202105-1137LE.
No exacerbations over 12 month period (COVID lockdown) (%)	52.3 (2020-2021)			Patients with BE	Prospective observational study	N	Scotland (UK)		The impact of the COVID-19 pandemic on exacerbations and symptoms in bronchiectasis: A prospective study	Crichton, M. L., Shoemark, A., & Chalmers, J. D.	Am J Respir Crit Care Med. 2021 Oct 1;204(7):857-859. doi: 10.1164/rccm.202105-1137LE.
Hospitalisation for severe exacerbation over 12 month period (pre-COVID) (%)	14.3 (2018-2019) 16.3 (2019-2020)		Number of patients who were hospitalised for a severe exacerbation over a 12-month period decreased during loackdown (no stats analysis)	Patients with BE	Prospective observational study	N	Scotland (UK)		The impact of the COVID-19 pandemic on exacerbations and symptoms in bronchiectasis: A prospective study	Crichton, M. L., Shoemark, A., & Chalmers, J. D.	Am J Respir Crit Care Med. 2021 Oct 1;204(7):857-859. doi: 10.1164/rccm.202105-1137LE.
Hospitalisation for severe exacerbation over 12 month period (COVID lockdown) (%)	8.8 (2020-2021)			Patients with BE	Prospective observational study	N	Scotland (UK)		The impact of the COVID-19 pandemic on exacerbations and symptoms in bronchiectasis: A prospective study	Crichton, M. L., Shoemark, A., & Chalmers, J. D.	Am J Respir Crit Care Med. 2021 Oct 1;204(7):857-859. doi: 10.1164/rccm.202105-1137LE.
BIM (PRO) Cough score (median (IQR)) - pre-COVID	4.0 (1.1–7.0)		No signficant difference in the impact of cough on patient QoL before and during the COVID lockdown (P=0.19)	Patients with BE	Prospective observational study	N	Scotland (UK)		The impact of the COVID-19 pandemic on exacerbations and symptoms in bronchiectasis: A prospective study	Crichton, M. L., Shoemark, A., & Chalmers, J. D.	Am J Respir Crit Care Med. 2021 Oct 1;204(7):857-859. doi: 10.1164/rccm.202105-1137LE.
BIM (PRO) Cough score (median (IQR)) - COVID lockdown	3.1 (1.0–7.0)			Patients with BE	Prospective observational study	N	Scotland (UK)		The impact of the COVID-19 pandemic on exacerbations and symptoms in bronchiectasis: A prospective study	Crichton, M. L., Shoemark, A., & Chalmers, J. D.	Am J Respir Crit Care Med. 2021 Oct 1;204(7):857-859. doi: 10.1164/rccm.202105-1137LE.
BIM (PRO) Sputum score (median (IQR)) - pre-COVID	3.7 (1.0–7.0)		No signficant difference in the impact of sputum on patient QoL before and during the COVID lockdown (P=0.89)	Patients with BE	Prospective observational study	N	Scotland (UK)		The impact of the COVID-19 pandemic on exacerbations and symptoms in bronchiectasis: A prospective study	Crichton, M. L., Shoemark, A., & Chalmers, J. D.	Am J Respir Crit Care Med. 2021 Oct 1;204(7):857-859. doi: 10.1164/rccm.202105-1137LE.
BIM (PRO) Sputum score (median (IQR)) - COVID lockdown	3.8 (1.0–7.0)			Patients with BE	Prospective observational study	N	Scotland (UK)		The impact of the COVID-19 pandemic on exacerbations and symptoms in bronchiectasis: A prospective study	Crichton, M. L., Shoemark, A., & Chalmers, J. D.	Am J Respir Crit Care Med. 2021 Oct 1;204(7):857-859. doi: 10.1164/rccm.202105-1137LE.
BIM (PRO) Dyspnea score (median (IQR)) - pre-COVID	5.0 (1.5–75)		No signficant difference in the impact of dyspnoea on patient QoL before and during the COVID lockdown (P=0.19)	Patients with BE	Prospective observational study	N	Scotland (UK)		The impact of the COVID-19 pandemic on exacerbations and symptoms in bronchiectasis: A prospective study	Crichton, M. L., Shoemark, A., & Chalmers, J. D.	Am J Respir Crit Care Med. 2021 Oct 1;204(7):857-859. doi: 10.1164/rccm.202105-1137LE.
BIM (PRO) Dyspnea score (median (IQR)) - COVID lockdown	4.9 (2.0–7.5)			Patients with BE	Prospective observational study	N	Scotland (UK)		The impact of the COVID-19 pandemic on exacerbations and symptoms in bronchiectasis: A prospective study	Crichton, M. L., Shoemark, A., & Chalmers, J. D.	Am J Respir Crit Care Med. 2021 Oct 1;204(7):857-859. doi: 10.1164/rccm.202105-1137LE.
BIM (PRO) Tiredness score (median (IQR)) - pre-COVID	6.0 (2.0–8.0)		No signficant difference in the impact of tiredness on patient QoL before and during the COVID lockdown (P=0.79)	Patients with BE	Prospective observational study	N	Scotland (UK)		The impact of the COVID-19 pandemic on exacerbations and symptoms in bronchiectasis: A prospective study	Crichton, M. L., Shoemark, A., & Chalmers, J. D.	Am J Respir Crit Care Med. 2021 Oct 1;204(7):857-859. doi: 10.1164/rccm.202105-1137LE.
BIM (PRO) Tiredness score (median (IQR)) - COVID lockdown	5.0 (2.6–8.0)			Patients with BE	Prospective observational study	N	Scotland (UK)		The impact of the COVID-19 pandemic on exacerbations and symptoms in bronchiectasis: A prospective study	Crichton, M. L., Shoemark, A., & Chalmers, J. D.	Am J Respir Crit Care Med. 2021 Oct 1;204(7):857-859. doi: 10.1164/rccm.202105-1137LE.
BIM (PRO) Activity score (median (IQR)) - pre-COVID	4.0 (1.0–8.0)		No signficant difference in the impact of activity on patient QoL before and during the COVID lockdown (P=0.67)	Patients with BE	Prospective observational study	N	Scotland (UK)		The impact of the COVID-19 pandemic on exacerbations and symptoms in bronchiectasis: A prospective study	Crichton, M. L., Shoemark, A., & Chalmers, J. D.	Am J Respir Crit Care Med. 2021 Oct 1;204(7):857-859. doi: 10.1164/rccm.202105-1137LE.
BIM (PRO) Activity score (median (IQR)) - COVID lockdown	4.0 (1.0–7.0)			Patients with BE	Prospective observational study	N	Scotland (UK)		The impact of the COVID-19 pandemic on exacerbations and symptoms in bronchiectasis: A prospective study	Crichton, M. L., Shoemark, A., & Chalmers, J. D.	Am J Respir Crit Care Med. 2021 Oct 1;204(7):857-859. doi: 10.1164/rccm.202105-1137LE.
BIM (PRO) Overall health score (median (IQR)) - pre-COVID	3.0 (1.0–7.0)		No signficant difference in the impact of overall health on patient QoL before and during the COVID lockdown (P=0.31)	Patients with BE	Prospective observational study	N	Scotland (UK)		The impact of the COVID-19 pandemic on exacerbations and symptoms in bronchiectasis: A prospective study	Crichton, M. L., Shoemark, A., & Chalmers, J. D.	Am J Respir Crit Care Med. 2021 Oct 1;204(7):857-859. doi: 10.1164/rccm.202105-1137LE.
BIM (PRO) Overall health score (median (IQR)) - COVID lockdown	4.0 (1.0–7.0)			Patients with BE	Prospective observational study	N	Scotland (UK)		The impact of the COVID-19 pandemic on exacerbations and symptoms in bronchiectasis: A prospective study	Crichton, M. L., Shoemark, A., & Chalmers, J. D.	Am J Respir Crit Care Med. 2021 Oct 1;204(7):857-859. doi: 10.1164/rccm.202105-1137LE.
BIM (PRO) Control score (median (IQR)) - pre-COVID	3.0 (1.0–7.0)		No signficant difference in the impact of control on patient QoL before and during the COVID lockdown (P=0.95)	Patients with BE	Prospective observational study	N	Scotland (UK)		The impact of the COVID-19 pandemic on exacerbations and symptoms in bronchiectasis: A prospective study	Crichton, M. L., Shoemark, A., & Chalmers, J. D.	Am J Respir Crit Care Med. 2021 Oct 1;204(7):857-859. doi: 10.1164/rccm.202105-1137LE.
BIM (PRO) Control score (median (IQR)) - COVID lockdown	3.0 (1.0–7.0)			Patients with BE	Prospective observational study	N	Scotland (UK)		The impact of the COVID-19 pandemic on exacerbations and symptoms in bronchiectasis: A prospective study	Crichton, M. L., Shoemark, A., & Chalmers, J. D.	Am J Respir Crit Care Med. 2021 Oct 1;204(7):857-859. doi: 10.1164/rccm.202105-1137LE.
BIM (PRO) Impact of exacerbations score (median (IQR)) - pre-COVID	3.0 (1.0–8.0)		No signficant difference in the impact of exacerbations on patient QoL before and during the COVID lockdown (P=0.82)	Patients with BE	Prospective observational study	N	Scotland (UK)		The impact of the COVID-19 pandemic on exacerbations and symptoms in bronchiectasis: A prospective study	Crichton, M. L., Shoemark, A., & Chalmers, J. D.	Am J Respir Crit Care Med. 2021 Oct 1;204(7):857-859. doi: 10.1164/rccm.202105-1137LE.
BIM (PRO) Impact of exacerbations score (median (IQR)) - COVID lockdown	3.9 (1.0–7.0)			Patients with BE	Prospective observational study	N	Scotland (UK)		The impact of the COVID-19 pandemic on exacerbations and symptoms in bronchiectasis: A prospective study	Crichton, M. L., Shoemark, A., & Chalmers, J. D.	Am J Respir Crit Care Med. 2021 Oct 1;204(7):857-859. doi: 10.1164/rccm.202105-1137LE.
QoL-B respiratory symptoms score (median (IQR))- pre-COVID	70.4 (55.6–81.5)		No signficant difference in the impact of respiratory symptoms on patient QoL before and during the COVID lockdown (P=0.19)	Patients with BE	Prospective observational study	N	Scotland (UK)		The impact of the COVID-19 pandemic on exacerbations and symptoms in bronchiectasis: A prospective study	Crichton, M. L., Shoemark, A., & Chalmers, J. D.	Am J Respir Crit Care Med. 2021 Oct 1;204(7):857-859. doi: 10.1164/rccm.202105-1137LE.
QoL-B respiratory symptoms score (median (IQR))- COVID lockdown	70.4 (51.9–81.5)			Patients with BE	Prospective observational study	N	Scotland (UK)		The impact of the COVID-19 pandemic on exacerbations and symptoms in bronchiectasis: A prospective study	Crichton, M. L., Shoemark, A., & Chalmers, J. D.	Am J Respir Crit Care Med. 2021 Oct 1;204(7):857-859. doi: 10.1164/rccm.202105-1137LE.
Lung function
FEV1 % predicted (mean±SD OR median (IQR) OR mean [95% CI] OR mean {range})	62±17.7		Significant difference between post-TB BE and other BE (P<0.05)	Post-TB BE	Prospective observational cohort study	N	Saudi Arabia		Performance of Multidimensional Severity Scoring Systems in Patients with Post-Tuberculosis Bronchiectasis	Al-Harbi A, Al-Ghamdi M, Khan M, Al-Rajhi S, Al-Jahdali H.	Int J Chron Obstruct Pulmon Dis. 2020 Sep 14;15:2157-2165. doi: 10.2147/COPD.S261797. eCollection 2020.
	67±19.7			Idiopathic BE	Prospective observational cohort study	N	Saudi Arabia		Performance of Multidimensional Severity Scoring Systems in Patients with Post-Tuberculosis Bronchiectasis	Al-Harbi A, Al-Ghamdi M, Khan M, Al-Rajhi S, Al-Jahdali H.	Int J Chron Obstruct Pulmon Dis. 2020 Sep 14;15:2157-2165. doi: 10.2147/COPD.S261797. eCollection 2020.
	69±24.1			Other bronchiectasis (not post-TB or idiopathic BE)	Prospective observational cohort study	N	Saudi Arabia		Performance of Multidimensional Severity Scoring Systems in Patients with Post-Tuberculosis Bronchiectasis	Al-Harbi A, Al-Ghamdi M, Khan M, Al-Rajhi S, Al-Jahdali H.	Int J Chron Obstruct Pulmon Dis. 2020 Sep 14;15:2157-2165. doi: 10.2147/COPD.S261797. eCollection 2020.
	64.35 ± 12.90			Children (aged 5-15) with BE (CFBE excluded) - group A	Randomized, cross‐over study	N	Sri Lanka		Effectiveness of hypertonic saline nebulization in airway clearance in children with non-cystic fibrosis bronchiectasis: A randomized control trial	Anuradha KWDA, Gunathilaka PKG, Wickramasinghe VP.	Pediatr Pulmonol. 2021 Feb;56(2):509-515. doi: 10.1002/ppul.25206. Epub 2020 Dec 23.
	65.38 ± 14.85			Children (aged 5-15) with BE (CFBE excluded) - group B	Randomized, cross‐over study	N	Sri Lanka		Effectiveness of hypertonic saline nebulization in airway clearance in children with non-cystic fibrosis bronchiectasis: A randomized control trial	Anuradha KWDA, Gunathilaka PKG, Wickramasinghe VP.	Pediatr Pulmonol. 2021 Feb;56(2):509-515. doi: 10.1002/ppul.25206. Epub 2020 Dec 23.
	78.7±21.7			Adults with BE - idiopathic or post-infective aetiology (patients with primary diagnosis of another respiratory condition (inc. COPD and asthma) and CF excluded)	Prospective observational study	N	UK		Development and initial validation of the bronchiectasis exacerbation and symptom tool (BEST)	Artaraz A, Crichton ML, Finch S, Abo-Leyah H, Goeminne P, Aliberti S, Fardon T, Chalmers JD.	Respir Res. 2020 Jan 13;21(1):18. doi: 10.1186/s12931-019-1272-y.
	76.6±17.1			Children with NCFBE (<18 years old)	Observational cohort study	N	Turkey		Changing clinical characteristics of non-cystic fibrosis bronchiectasis in children	Eralp EE, Gokdemir Y, Atag E, Ikizoglu NB, Ergenekon P, Yegit CY, Kut A, Ersu R, Karakoc F, Karadag B.	BMC Pulm Med. 2020 Jun 16;20(1):172. doi: 10.1186/s12890-020-01214-7.
	87±33			Adults with BE (CFBE and traction BE excluded)	Retrospective observational study	N	Italy		Vitamin D and disease severity in bronchiectasis	Ferri S, Crimi C, Heffler E, Campisi R, Noto A, Crimi N.	Respir Med. 2019 Mar;148:1-5. doi: 10.1016/j.rmed.2019.01.009. Epub 2019 Jan 24.
	75 (57–90)			Adults with BE (all aetiologies) admitted to hospital for BE exacerbation	Single-centre, longitudinal observational study	N	Singapore		Characterisation of the post-tuberculous phenotype of bronchiectasis: A real-world observational study	Fong I, Low TB, Yii A.	Chron Respir Dis. 2022 Jan-Dec;19:14799731221098714. doi: 10.1177/14799731221098714.
	63 (40–82)		Patients with post-TB BE had signinficantly lower FEV1 compared to patients with other aetiologies (p=0.005)	Adults with post-TB BE admitted to hospital for BE exacerbation	Single-centre, longitudinal observational study	N	Singapore		Characterisation of the post-tuberculous phenotype of bronchiectasis: A real-world observational study	Fong I, Low TB, Yii A.	Chron Respir Dis. 2022 Jan-Dec;19:14799731221098714. doi: 10.1177/14799731221098714.
	78 (60–95)			Adults with aetiologies other than post-TB BE admitted to hospital for BE exacerbation	Single-centre, longitudinal observational study	N	Singapore		Characterisation of the post-tuberculous phenotype of bronchiectasis: A real-world observational study	Fong I, Low TB, Yii A.	Chron Respir Dis. 2022 Jan-Dec;19:14799731221098714. doi: 10.1177/14799731221098714.
	72 (50-90)			Adults with BE (CFBE, traction BE and patients with active ABPA, NTM or TB infection excluded)	Prospective observational study	N	Scotland		Relationship between Symptoms, Exacerbations, and Treatment Response in Bronchiectasis	Gao YH, Abo Leyah H, Finch S, Lonergan M, Aliberti S, De Soyza A, Fardon TC, Tino G, Chalmers JD.	Am J Respir Crit Care Med. 2020 Jun 15;201(12):1499-1507. doi: 10.1164/rccm.201910-1972OC.
	60.1±22.2			Adults with NCFBE (Patients with CF, active ABPA, NTM or TB infection excluded) - treatment group (baseline data)	International, randomised, double-blind, placebo-controlled Phase 3 trials	N	Australia, Canada, Frace, Georgia, Germany, Hungary, Ireland, Israel, Italy, Latvia, New Zealand, Peru, Poland, Romania, Serbia, South Africa, South Korea, Spain, Taiwan, UK and USA	Y	Inhaled liposomal ciprofloxacin in patients with non-cystic fibrosis bronchiectasis and chronic lung infection with Pseudomonas aeruginosa (ORBIT-3 and ORBIT-4): two phase 3, randomised controlled trials	Haworth CS, Bilton D, Chalmers JD, Davis AM, Froehlich J, Gonda I, Thompson B, Wanner A, O'Donnell AE.	Lancet Respir Med. 2019 Mar;7(3):213-226. doi: 10.1016/S2213-2600(18)30427-2. Epub 2019 Jan 15.
	58.6±20.5			Adults with NCFBE (Patients with CF, active ABPA, NTM or TB infection excluded) - placebo group (baseline data)	International, randomised, double-blind, placebo-controlled Phase 3 trials	N	Australia, Canada, Frace, Georgia, Germany, Hungary, Ireland, Israel, Italy, Latvia, New Zealand, Peru, Poland, Romania, Serbia, South Africa, South Korea, Spain, Taiwan, UK and USA	Y	Inhaled liposomal ciprofloxacin in patients with non-cystic fibrosis bronchiectasis and chronic lung infection with Pseudomonas aeruginosa (ORBIT-3 and ORBIT-4): two phase 3, randomised controlled trials	Haworth CS, Bilton D, Chalmers JD, Davis AM, Froehlich J, Gonda I, Thompson B, Wanner A, O'Donnell AE.	Lancet Respir Med. 2019 Mar;7(3):213-226. doi: 10.1016/S2213-2600(18)30427-2. Epub 2019 Jan 15.
	59.4±14.2			Adults with BE (CF and asthma excluded) - group A (baseline data)	Randomised, double-blind, placebo-controlled, two-period crossover trial	N	New Zealand		Tiotropium treatment for bronchiectasis: a randomised, placebo-controlled, crossover trial	Jayaram L, Vandal AC, Chang CL, Lewis C, Tong C, Tuffery C, Bell J, Fergusson W, Jeon G, Milne D, Jones S, Karalus N, Hotu S, Wong C.	Eur Respir J. 2022 Jun 9;59(6):2102184. doi: 10.1183/13993003.02184-2021. Print 2022 Jun.
	64.2±17.2			Adults with BE (CF and asthma excluded) - group B (baseline data)	Randomised, double-blind, placebo-controlled, two-period crossover trial	N	New Zealand		Tiotropium treatment for bronchiectasis: a randomised, placebo-controlled, crossover trial	Jayaram L, Vandal AC, Chang CL, Lewis C, Tong C, Tuffery C, Bell J, Fergusson W, Jeon G, Milne D, Jones S, Karalus N, Hotu S, Wong C.	Eur Respir J. 2022 Jun 9;59(6):2102184. doi: 10.1183/13993003.02184-2021. Print 2022 Jun.
	96 (72–103)			Patients with BE who developed subsequent NTM-PD	Prospective cohort study	N	South Korea		New-onset nontuberculous mycobacterial pulmonary disease in bronchiectasis: tracking the clinical and radiographic changes	Kwak N, Lee JH, Kim HJ, Kim SA, Yim JJ.	BMC Pulm Med. 2020 Nov 10;20(1):293. doi: 10.1186/s12890-020-01331-3.
	88 (72–104)			Patients with BE who did not developed subsequent NTM-PD	Prospective cohort study	N	South Korea		New-onset nontuberculous mycobacterial pulmonary disease in bronchiectasis: tracking the clinical and radiographic changes	Kwak N, Lee JH, Kim HJ, Kim SA, Yim JJ.	BMC Pulm Med. 2020 Nov 10;20(1):293. doi: 10.1186/s12890-020-01331-3.
	59.7±20.8			Adults with BE and chronic P. aeruginosa infection(CF, COPD, asthma excluded)	Multicentre, randomised, double-blind, parallel-group Phase 2 trial	N	Belgium, France, Germany, Italy, Spain and UK	Y	Efficacy and safety of TOBI Podhaler in Pseudomonas aeruginosa-infected bronchiectasis patients: iBEST study	Loebinger MR, Polverino E, Chalmers JD, Tiddens HAWM, Goossens H, Tunney M, Ringshausen FC, Hill AT, Pathan R, Angyalosi G, Blasi F, Elborn SJ, Haworth CS; iBEST-1 Trial Team.	Eur Respir J. 2021 Jan 5;57(1):2001451. doi: 10.1183/13993003.01451-2020. Print 2021 Jan.
	48.16±20.40			Hospitalised adults with BE and P. aeruginosa infection (CF excluded)	Prospective observational cohort study	N	China		Presence of pldA and exoU in mucoid Pseudomonas aeruginosa is associated with high risk of exacerbations in non-cystic fibrosis bronchiectasis patients	Luo RG, Miao XY, Luo LL, Mao B, Yu FY, Xu JF.	Clin Microbiol Infect. 2019 May;25(5):601-606. doi: 10.1016/j.cmi.2018.07.008. Epub 2018 Jul 21.
	74 (54–87)			Patients with BE (asthma and COPD excluded)	Cross-sectional cohort study	N	Singapore, Malasia and Scotland	Y	Immunological corollary of the pulmonary mycobiome in bronchiectasis: the CAMEB study	Mac Aogáin M, Chandrasekaran R, Lim AYH, Low TB, Tan GL, Hassan T, Ong TH, Hui Qi Ng A, Bertrand D, Koh JY, Pang SL, Lee ZY, Gwee XW, Martinus C, Sio YY, Matta SA, Chew FT, Keir HR, Connolly JE, Abisheganaden JA, Koh MS, Nagarajan N, Chalmers JD, Chotirmall SH.	Eur Respir J. 2018 Jul 27;52(1):1800766. doi: 10.1183/13993003.00766-2018. Print 2018 Jul.
	75.8±24.5			Adults with BE	Prospective, observational, open-label study	N	Spain		Addition of hyaluronic acid improves tolerance to 7% hypertonic saline solution in bronchiectasis patients	Máiz L, Girón RM, Prats E, Clemente MG, Polverino E, Caño S, Cordovilla R, Dorca J, Peñalver C, Baranda F, Martínez-García MA.	Ther Adv Respir Dis. 2018 Jan-Dec;12:1753466618787385. doi: 10.1177/1753466618787385.
	70±22			Patients with NCFBE	Multicentre cohort study	N	USA	Y	The Prevalence and Significance of Staphylococcus aureus in Patients with Non-Cystic Fibrosis Bronchiectasis	Metersky ML, Aksamit TR, Barker A, Choate R, Daley CL, Daniels LA, DiMango A, Eden E, Griffith D, Johnson M, Knowles M, O'Donnell AE, Olivier K, Salathe M, Thomashow B, Tino G, Turino G, Winthrop KL, Mannino D.	Ann Am Thorac Soc. 2018 Mar;15(3):365-370. doi: 10.1513/AnnalsATS.201706-426OC.
	60.8±23.5			Patients with CFBE	Prospective longitudinal multicentre study	N	Spain	Y	Validation of a Spanish version of the Leicester Cough Questionnaire in cystic fibrosis	Muñoz G, de Gracia J, Giron R, Olveira C, Alvarez A, Buxó M, Birring SS, Vendrell M.	Chron Respir Dis. 2021 Jan-Dec;18:14799731211036903. doi: 10.1177/14799731211036903.
	61.4±13.0			Adults with stable BE (bronchial asthma excluded) - treatment group 1 (baseline data)	Parallel-group, randomized, controlled preliminary study	N	Italy		Effectiveness of two high-frequency chest wall oscillation techniques in patients with bronchiectasis: a randomized controlled preliminary study	Nicolini A, Grecchi B, Banfi P.	Panminerva Med. 2022 Jun;64(2):235-243. doi: 10.23736/S0031-0808.20.03735-0. Epub 2020 Mar 19.
	67.9±12.5			Adults with stable BE (bronchial asthma excluded) - treatment group 2 (baseline data)	Parallel-group, randomized, controlled preliminary study	N	Italy		Effectiveness of two high-frequency chest wall oscillation techniques in patients with bronchiectasis: a randomized controlled preliminary study	Nicolini A, Grecchi B, Banfi P.	Panminerva Med. 2022 Jun;64(2):235-243. doi: 10.23736/S0031-0808.20.03735-0. Epub 2020 Mar 19.
	63.6±10.4			Adults with stable BE (bronchial asthma excluded) - placebo group (baseline data)	Parallel-group, randomized, controlled preliminary study	N	Italy		Effectiveness of two high-frequency chest wall oscillation techniques in patients with bronchiectasis: a randomized controlled preliminary study	Nicolini A, Grecchi B, Banfi P.	Panminerva Med. 2022 Jun;64(2):235-243. doi: 10.23736/S0031-0808.20.03735-0. Epub 2020 Mar 19.
	66.1 ± 23.6			Adults with NCFBE	Randomized controlled trial	N	Spain		Oxidative and inflammatory effects of pulmonary rehabilitation in patients with bronchiectasis. A prospective, randomized study	Olveira C, García-Escobar E, Doña E, Palenque FJ, Porras N, Dorado A, Godoy AM, Rubio-Martín E, Bermúdez-Silva FJ, Romero-Zerbo SY, Rojo Martínez G, Martín-Valero R, Abuín Fernández J, Olveira G.	Nutr Hosp. 2020 Feb 17;37(1):6-13. doi: 10.20960/nh.02763.
	72.98±20.31			Adults with stable NCFBE	Randomized controlled trial	N	Turkey		High-intensity inspiratory muscle training in bronchiectasis: A randomized controlled trial	Ozalp O, Inal-Ince D, Cakmak A, Calik-Kutukcu E, Saglam M, Savci S, Vardar-Yagli N, Arikan H, Karakaya J, Coplu L.	Respirology. 2019 Mar;24(3):246-253. doi: 10.1111/resp.13397. Epub 2018 Sep 12.
	79 (63–96)			Adults with BE (CF excluded) - overall cohort	Single-center retrospective cohort study	N	The Netherlands		Predicting factors for chronic colonization of Pseudomonas aeruginosa in bronchiectasis	Pieters A, Bakker M, Hoek RAS, Altenburg J, van Westreenen M, Aerts JGJV, van der Eerden MM.	Eur J Clin Microbiol Infect Dis. 2019 Dec;38(12):2299-2304. doi: 10.1007/s10096-019-03675-z. Epub 2019 Aug 31.
	75 (58–93)		P=0.184 (no significant difference between patients with and without chronic P. aeruginosa colonization)	Adults with BE (CF excluded) - cohort with chronic P.aeruginosa colonization	Single-center retrospective cohort study	N	The Netherlands		Predicting factors for chronic colonization of Pseudomonas aeruginosa in bronchiectasis	Pieters A, Bakker M, Hoek RAS, Altenburg J, van Westreenen M, Aerts JGJV, van der Eerden MM.	Eur J Clin Microbiol Infect Dis. 2019 Dec;38(12):2299-2304. doi: 10.1007/s10096-019-03675-z. Epub 2019 Aug 31.
	81 (65–97)			Adults with BE (CF excluded) - cohort without chronic P.aeruginosa colonization	Single-center retrospective cohort study	N	The Netherlands		Predicting factors for chronic colonization of Pseudomonas aeruginosa in bronchiectasis	Pieters A, Bakker M, Hoek RAS, Altenburg J, van Westreenen M, Aerts JGJV, van der Eerden MM.	Eur J Clin Microbiol Infect Dis. 2019 Dec;38(12):2299-2304. doi: 10.1007/s10096-019-03675-z. Epub 2019 Aug 31.
	69.9±22.4			Patients (<14 years old) with BE (no patients had CF)	Double-blind, randomised, cross-over trial	N	New Zealand		The effect of 50% oxygen on PtCO(2) in patients with stable COPD, bronchiectasis, and neuromuscular disease or kyphoscoliosis: randomised cross-over trials	Pilcher J, Thayabaran D, Ebmeier S, Williams M, Back G, Collie H, Richards M, Bibby S, Semprini R, Weatherall M, Beasley R.	BMC Pulm Med. 2020 May 7;20(1):125. doi: 10.1186/s12890-020-1132-z.
	60.0			Patients with BE	Observational comparative retrospective medical cohort study	N	USA		Employment of an algorithm of care including chest physiotherapy results in reduced hospitalizations and stability of lung function in bronchiectasis	Powner J, Nesmith A, Kirkpatrick DP, Nichols JK, Bermingham B, Solomon GM.	BMC Pulm Med. 2019 Apr 25;19(1):82. doi: 10.1186/s12890-019-0844-4.
	75±15			Children with NCFBE	Observational cohort study	N	Turkey		A review of the etiology and clinical presentation of non-cystic fibrosis bronchiectasis: A tertiary care experience	Satırer O, Mete Yesil A, Emiralioglu N, Tugcu GD, Yalcın E, Dogru D, Kiper N, Ozcelik U.	Respir Med. 2018 Apr;137:35-39. doi: 10.1016/j.rmed.2018.02.013. Epub 2018 Feb 24.
	86 (56.5–97.5)			Current and former smokers with BE (CF excluded)	Single-center study	N	USA		Acquired Cystic Fibrosis Transmembrane Conductance Regulator Dysfunction and Radiographic Bronchiectasis in Current and Former Smokers: A Cross-Sectional Study	Teerapuncharoen K, Wells JM, Raju SV, Raraigh KS, Atalar Aksit M, Cutting GR, Rasmussen L, Nath PH, Bhatt SP, Solomon GM, Dransfield MT, Rowe SM.	Ann Am Thorac Soc. 2019 Jan;16(1):150-153. doi: 10.1513/AnnalsATS.201805-325RL.
	65 [59-71]			Adults with NCFBE	Randomized, placebo-controlled, double-blind study	N	Australia		The quantitative link of lung clearance index to bronchial segments affected by bronchiectasis	Verbanck S, King GG, Zhou W, Miller A, Thamrin C, Schuermans D, Ilsen B, Ernst CW, de Mey J, Vincken W, Vanderhelst E.	Thorax. 2018 Jan;73(1):82-84. doi: 10.1136/thoraxjnl-2017-210496. Epub 2017 Sep 2.
	96.1±18.3			Adults with BE (CF and PCD excluded) - treatment group 1 (baseline data)	Randomised controlled trial	N	Isreal		4-week daily airway clearance using oscillating positive-end expiratory pressure versus autogenic drainage in bronchiectasis patients: A randomised controlled trial	Livnat, G., Yaari, N., Stein, N., Bentur, L., Hanna, M., Harel, M., Adir, Y., & Shteinberg, M.	RJ Open Res. 2021 Nov 8;7(4):00426-2021. doi: 10.1183/23120541.00426-2021.
	81.3±18.1			Adults with BE (CF and PCD excluded) - treatment group 2 (baseline data)	Randomised controlled trial	N	Isreal		4-week daily airway clearance using oscillating positive-end expiratory pressure versus autogenic drainage in bronchiectasis patients: A randomised controlled trial	Livnat, G., Yaari, N., Stein, N., Bentur, L., Hanna, M., Harel, M., Adir, Y., & Shteinberg, M.	RJ Open Res. 2021 Nov 8;7(4):00426-2021. doi: 10.1183/23120541.00426-2021.
	76.9 (59.1–95.1)			Adults with BE	Multi-centre registry study	N	UK	Y	Bronchiectasis multicentre cohort; Baseline demographics from Bronchuk	J Brown, J Bradley, F Copeland, M Carroll, M Crichton, J Duckers, C Haworth, RA Floto, AT Hill, M Loebinger, R Wilson, J Hurst, W Cookson, C Winstanley, A McGuire, R McNally, P Mawson, P Kelleher, D Denning, V Navaratnam, R Hubbard, M Kelly, J Steer, A Sullivan, T Gatheral, P Walker, JS Elborn, JD Chalmers, A De Soyza	10.1136/thorax-2019-BTSabstracts2019.435
	59.1±24.5			Adults with BE - treatment group (baseline data)	Randomised, double-blind, placebo-controlled trial	N	China		Effect of OM-85 BV on reducing bronchiectasis exacerbation in Chinese patients: The iPROBE study	Gao, J., Li, L., Jiang, N., Liao, Y., Kong, L., Song, Y., Xu, J., Cao, J., Li, Y., Que, C., & Pleasants, R. A.	J Thorac Dis. 2021 Mar;13(3):1641-1651. doi: 10.21037/jtd-20-1662.
	64.6±21.3			Adults with BE - placebo group (baseline data)	Randomised, double-blind, placebo-controlled trial	N	China		Effect of OM-85 BV on reducing bronchiectasis exacerbation in Chinese patients: The iPROBE study	Gao, J., Li, L., Jiang, N., Liao, Y., Kong, L., Song, Y., Xu, J., Cao, J., Li, Y., Que, C., & Pleasants, R. A.	J Thorac Dis. 2021 Mar;13(3):1641-1651. doi: 10.21037/jtd-20-1662.
	52.3±4.8			Adults with BE	Observational, non-randomized, open-label study	N	North Macedonia		Effects of a long-term use of carbocysteine on frequency and duration of exacerbations in patients with bronchiectasis	Minov, J., Stoleski, S., Petrova, T., Vasilevska, K., Mijakoski, D., & Karadzinska-Bislimovska, J.	Open Access Maced J Med Sci. 2019 Dec 10;7(23):4030-4035. doi: 10.3889/oamjms.2019.697. eCollection 2019 Dec 15.
	74±22			Patients with BE	Prospective cohort study	N	Denmark		Late Breaking Abstract - Burden of disease, diagnostic work-up and management of bronchiectasis in outpatient clinics - a five-year prospective cohort study	Kjell Erik Julius Håkansson, Katrine Fjaellegaard, Andrea Browatzki, Melda Sin, Rafal Wiater, Charlotte Suppli Ulrik	European Respiratory Journal 2020 56: 2720; DOI: 10.1183/13993003.congress-2020.2720
	59.50±16.0			Patients with NCFBE (ABPA, active NTM lung infection, TB, COPD and asthma excluded)	Parallel-group, randomised, double-blind, international, placebo- controlled trial	N	Denmark, France, Germany, Latvia, Slovakia, UK, Israel, Italy, Spain, USA, Argentina, Japan, Australia, New Zealand	Y	Respire 1: A phase III placebo-controlled randomised trial of ciprofloxacin dry powder for inhalation in non-cystic fibrosis bronchiectasis	De Soyza, A., Aksamit, T., Bandel, T. J., Criollo, M., Elborn, J. S., Operschall, E., Polverino, E., Roth, K., Winthrop, K. L., & Wilson, R.	Eur Respir J. 2018 Jan 25;51(1):1702052. doi: 10.1183/13993003.02052-2017. Print 2018 Jan
	71±27			Adults with NCFBE (COPD included) (CF, traction BE excluded) - eosinophils <100 cells/uL	Multicenter, prospective, observational study	N	Spain	Y	Phenotypic clustering in non-cystic fibrosis bronchiectasis patients: the role of eosinophils in disease severity	Wang, X., Villa, C., Dobarganes, Y., Olveira, C., Girón, R., García-Clemente, M., Máiz, L., Sibila, O., Golpe, R., Menéndez, R., Rodríguez-López, J., Prados, C., Martinez-García, M. A., Rodriguez, J. L., de la Rosa, D., Duran, X., Garcia-Ojalvo, J., & Barreiro, E.	Int J Environ Res Public Health. 2021 Aug 10;18(16):8431. doi: 10.3390/ijerph18168431.
	75±24			Adults with NCFBE (COPD included) (CF, traction BE excluded) - eosinophils >100 cells/uL	Multicenter, prospective, observational study	N	Spain	Y	Phenotypic clustering in non-cystic fibrosis bronchiectasis patients: the role of eosinophils in disease severity	Wang, X., Villa, C., Dobarganes, Y., Olveira, C., Girón, R., García-Clemente, M., Máiz, L., Sibila, O., Golpe, R., Menéndez, R., Rodríguez-López, J., Prados, C., Martinez-García, M. A., Rodriguez, J. L., de la Rosa, D., Duran, X., Garcia-Ojalvo, J., & Barreiro, E.	Int J Environ Res Public Health. 2021 Aug 10;18(16):8431. doi: 10.3390/ijerph18168431.
	74±27			Adults with NCFBE (COPD excluded) (CF, traction BE excluded) - eosinophils <100 cells/uL	Multicenter, prospective, observational study	N	Spain	Y	Phenotypic clustering in non-cystic fibrosis bronchiectasis patients: the role of eosinophils in disease severity	Wang, X., Villa, C., Dobarganes, Y., Olveira, C., Girón, R., García-Clemente, M., Máiz, L., Sibila, O., Golpe, R., Menéndez, R., Rodríguez-López, J., Prados, C., Martinez-García, M. A., Rodriguez, J. L., de la Rosa, D., Duran, X., Garcia-Ojalvo, J., & Barreiro, E.	Int J Environ Res Public Health. 2021 Aug 10;18(16):8431. doi: 10.3390/ijerph18168431.
	78±23			Adults with NCFBE (COPD excluded) (CF, traction BE excluded) - eosinophils >100 cells/uL	Multicenter, prospective, observational study	N	Spain	Y	Phenotypic clustering in non-cystic fibrosis bronchiectasis patients: the role of eosinophils in disease severity	Wang, X., Villa, C., Dobarganes, Y., Olveira, C., Girón, R., García-Clemente, M., Máiz, L., Sibila, O., Golpe, R., Menéndez, R., Rodríguez-López, J., Prados, C., Martinez-García, M. A., Rodriguez, J. L., de la Rosa, D., Duran, X., Garcia-Ojalvo, J., & Barreiro, E.	Int J Environ Res Public Health. 2021 Aug 10;18(16):8431. doi: 10.3390/ijerph18168431.
	84.73±29.02			Adults with BE (other respiratory conditions e.g. CF and COPD excluded)	Tool validation study	N	Scotland		Validation of the Bronchiectasis Impact Measure (BIM): a novel patient-reported outcome measure	Crichton, M. L., Dudgeon, E. K., Shoemark, A., & Chalmers, J. D.	Eur Respir J. 2021 May 27;57(5):2003156. doi: 10.1183/13993003.03156-2020. Print 2021 May.
	73.8 (54.0–92.1)			Adults with BE (CF, traction BE and active NTM excluded)	Observational cohort study	Y	UK, Israel, Ireland, Belgium, Greece, Italy, Spain and Serbia	Y	Characterization of the “frequent exacerbator phenotype” in bronchiectasis	Chalmers, J. D., Aliberti, S., Filonenko, A., Shteinberg, M., Goeminne, P. C., Hill, A. T., Fardon, T. C., Obradovic, D., Gerlinger, C., Sotgiu, G., Operschall, E., Rutherford, R. M., Dimakou, K., Polverino, E., De Soyza, A., & McDonnell, M. J.	Am J Respir Crit Care Med. 2018 Jun 1;197(11):1410-1420. doi: 10.1164/rccm.201711-2202OC.
	79.8 [73.1–86.5]			Adults with NCFBE (>40 years of age)	National database study	N	Korea		The disease burden of bronchiectasis in comparison with chronic obstructive pulmonary disease: a national database study in Korea	Yang, B., Choi, H., Lim, J. H., Park, H. Y., Kang, D., Cho, J., Lee, J. S., Lee, S. W., Oh, Y. M., Moon, J. Y., Kim, S. H., Kim, T. H., Sohn, J. W., Yoon, H. J., & Lee, H.	Ann Transl Med. 2019 Dec;7(23):770. doi: 10.21037/atm.2019.11.55
	57.8±23.3			Adults with NCFBE (COPD and BE caused by TB infection excluded)	Cross‑sectional study	N	Iran		Quality of life and its determinants in patients with noncystic fibrosis bronchiectasis	Sami, R., Zohal, M., Khanali, F., & Esmailzadehha, N.	J Res Med Sci. 2021 May 27;26:27. doi: 10.4103/jrms.JRMS_665_20. eCollection 2021.
	59.0±14.0			Adults with BE (asthma, COPD, ILD and CF excluded)	Letter to the editor	N	Brazil		In-person and online application of the Bronchiectasis Health Questionnaire: are they interchangeable?	Luppo A, Rached SZ, Athanazio RA, Stelmach R, Corso SD.	J Bras Pneumol. 2022 Jul 8;48(3):e20220075. doi: 10.36416/1806-3756/e20220075.
	52.9 (41.0–70.1)			Aduts with BE (active TB, asthma and COPD excluded)	Observational single-center prospective study	N	China		The Roles of Bacteria and Viruses in Bronchiectasis Exacerbation: A Prospective Study	Chen, C. L., Huang, Y., Yuan, J. J., Li, H. M., Han, X. R., Martinez-Garcia, M. A., de la Rosa-Carrillo, D., Chen, R. C., Guan, W. J., & Zhong, N. S.	Arch Bronconeumol (Engl Ed). 2020 Oct;56(10):621-629. doi: 10.1016/j.arbr.2019.12.014. Epub 2020 Oct 1
	63 {33–85}			Children (aged 5-15) with BE (CF excluded)	Randomised, double-blind, placebo-controlled, crossover trial	N	Australia		Randomised controlled trial of nebulised gentamicin in children with bronchiectasis	Twiss J, Stewart A, Gilchrist CA, Keelan JA, Metcalfe R, Byrnes CA.	J Paediatr Child Health. 2022 Jun;58(6):1039-1045. doi: 10.1111/jpc.15899. Epub 2022 Feb 16.
	91.32 (78.1-99.4)			Children with BE (<18 years) (CF excluded)	Nationwide registry study	N	Australia		Factors associated with “Frequent Exacerbator” phenotype in children with bronchiectasis: The first report on children from the Australian Bronchiectasis Registry	Kapur, N., Stroil-Salama, E., Morgan, L., Yerkovich, S., Holmes-Liew, C. L., King, P., Middleton, P., Maguire, G., Smith, D., Thomson, R., McCallum, G., Owens, L., & Chang, A. B.	Respir Med. 2021 Nov;188:106627. doi: 10.1016/j.rmed.2021.106627. Epub 2021 Sep 25.
	73.2±20			Adults with BE (CF, sarcoidosis, pulmonary fibrosis, active TB or NTM infection excluded)	Prospective observational study	N	Spain		Exacerbations and changes in physical activity and sedentary behaviour in patients with bronchiectasis after 1 year	Alcaraz-Serrano, V., Arbillaga-Etxarri, A., Oscanoa, P., Fernández-Barat, L., Bueno, L., Amaro, R., Gimeno-Santos, E., & Torres, A.	J Clin Med. 2021 Mar 12;10(6):1190. doi: 10.3390/jcm10061190.
	61 (44.8-76.6)			Adults with BE exacerbations (CF, PCD, PID, active TB or NTM infection excluded)	Prospective observational cohort study	N	Spain		Clinical factors associated with a shorter or longer course of antibiotic treatment in patients with exacerbations of bronchiectasis: A prospective cohort study	Scioscia, G., Amaro, R., Alcaraz-Serrano, V., Gabarrús, A., Oscanoa, P., Fernandez, L., Menendez, R., Mendez, R., Foschino Barbaro, M. P., & Torres, A.	J Clin Med. 2019 Nov 12;8(11):1950. doi: 10.3390/jcm8111950.
	69±23			Patients with NCFBE and HADS-A ≥8	Matched observational cohort study	N	UK		Anxiety and depression in bronchiectasis: Response to pulmonary rehabilitation and minimal clinically important difference of the Hospital Anxiety and Depression Scale	Wynne SC, Patel S, Barker RE, Jones SE, Walsh JA, Kon SS, Cairn J, Loebinger MR, Wilson R, Man WD, Nolan CM.	Chron Respir Dis. 2020 Jan-Dec;17:1479973120933292. doi: 10.1177/1479973120933292.
	63±22			Patients with NCFBE and HADS- ≥8	Matched observational cohort study	N	UK		Anxiety and depression in bronchiectasis: Response to pulmonary rehabilitation and minimal clinically important difference of the Hospital Anxiety and Depression Scale	Wynne SC, Patel S, Barker RE, Jones SE, Walsh JA, Kon SS, Cairn J, Loebinger MR, Wilson R, Man WD, Nolan CM.	Chron Respir Dis. 2020 Jan-Dec;17:1479973120933292. doi: 10.1177/1479973120933292.
	88 (77–101)			Children (aged 1-19 years) with BE (CF, active NTM infection exluded) - treatment group 1 (baseline data)	Parallel-group, double-dummy, double-blind, placebo-controlled randomised trial	N	Australia and New Zealand	Y	Amoxicillin-clavulanate versus azithromycin for respiratory exacerbations in children with bronchiectasis (BEST-2): a multicentre, double-blind, non-inferiority, randomised controlled trial	Goyal V, Grimwood K, Byrnes CA, Morris PS, Masters IB, Ware RS, McCallum GB, Binks MJ, Marchant JM, van Asperen P, O'Grady KF, Champion A, Buntain HM, Petsky H, Torzillo PJ, Chang AB.	Lancet. 2018 Oct 6;392(10154):1197-1206. doi: 10.1016/S0140-6736(18)31723-9. Epub 2018 Sep 18.
	85 (79–95)			Children (aged 1-19 years) with BE (CF, active NTM infection exluded) - treatment group 2 (baseline data)	Parallel-group, double-dummy, double-blind, placebo-controlled randomised trial	N	Australia and New Zealand	Y	Amoxicillin-clavulanate versus azithromycin for respiratory exacerbations in children with bronchiectasis (BEST-2): a multicentre, double-blind, non-inferiority, randomised controlled trial	Goyal V, Grimwood K, Byrnes CA, Morris PS, Masters IB, Ware RS, McCallum GB, Binks MJ, Marchant JM, van Asperen P, O'Grady KF, Champion A, Buntain HM, Petsky H, Torzillo PJ, Chang AB.	Lancet. 2018 Oct 6;392(10154):1197-1206. doi: 10.1016/S0140-6736(18)31723-9. Epub 2018 Sep 18.
	74.1±22.3			Patients with BE (traction BE, CF and concomitant asthma and COPD excluded)	Observational, prospective, multicenter study	N	Spain	Y	COPD Assessment Test in Bronchiectasis: Minimum Clinically Important Difference and Psychometric Validation: A Prospective Study	De la Rosa Carrillo D, Olveira C, García-Clemente M, Girón-Moreno RM, Nieto-Royo R, Navarro-Rolon A, Prados-Sánchez C, Sibila O, Martínez-García MÁ.	Chest. 2020 Apr;157(4):824-833. doi: 10.1016/j.chest.2019.08.1916. Epub 2019 Aug 22.
	56.9 ± 25.4			Adults with stable BE - treatment group (baseline data)	Randomised controlled trial	N	Brazil		Effects of Pulmonary Rehabilitation on Systemic Inflammation and Exercise Capacity in Bronchiectasis: A Randomized Controlled Trial	Araújo AS, Figueiredo MR, Lomonaco I, Lundgren F, Mesquita R, Pereira EDB.	Lung. 2022 Jun;200(3):409-417. doi: 10.1007/s00408-022-00540-3. Epub 2022 May 11.
	52.6 ± 21.2			Adults with stable BE - placebo group (baseline data)	Randomised controlled trial	N	Brazil		Effects of Pulmonary Rehabilitation on Systemic Inflammation and Exercise Capacity in Bronchiectasis: A Randomized Controlled Trial	Araújo AS, Figueiredo MR, Lomonaco I, Lundgren F, Mesquita R, Pereira EDB.	Lung. 2022 Jun;200(3):409-417. doi: 10.1007/s00408-022-00540-3. Epub 2022 May 11.
	58.1±22.9			Adults with BE (CF excluded) - treatment group (baseline data)	Randomised placebo-controlled trial	N	Spain		Long-term benefits of airway clearance in bronchiectasis: a randomised placebo-controlled trial	Muñoz G, de Gracia J, Buxó M, Alvarez A, Vendrell M.	Eur Respir J. 2018 Jan 11;51(1):1701926. doi: 10.1183/13993003.01926-2017. Print 2018 Jan.
	64.6±21.1			Adults with BE (CF excluded) - placebo group (baseline data)	Randomised placebo-controlled trial	N	Spain		Long-term benefits of airway clearance in bronchiectasis: a randomised placebo-controlled trial	Muñoz G, de Gracia J, Buxó M, Alvarez A, Vendrell M.	Eur Respir J. 2018 Jan 11;51(1):1701926. doi: 10.1183/13993003.01926-2017. Print 2018 Jan.
	61·4 (41∙9–80∙5)		Patients with NCFBE in India had a lower FEV1 % predicted compared to patients in Europe (73·8 (54∙0–92∙1); p<0.0001)	Adults with NCFBE - all aetiologies	Multicentre, prospective, observational cohort study	Y	India	Y	Bronchiectasis in India: results from the European Multicentre Bronchiectasis Audit and Research Collaboration (EMBARC) and Respiratory Research Network of India Registry	Dhar, R., Singh, S., Talwar, D., Mohan, M., Tripathi, S. K., Swarnakar, R., Trivedi, S., Rajagopala, S., D'Souza, G., Padmanabhan, A., Baburao, A., Mahesh, P. A., Ghewade, B., Nair, G., Jindal, A., Jayadevappa, G. D. H., Sawhney, H., Sarmah, K. R., Saha, K., Anantharaj, S., … Chalmers, J. D.	Lancet Glob Health. 2019 Sep;7(9):e1269-e1279. doi: 10.1016/S2214-109X(19)30327-4.
	63·9 (46∙9–79∙9)			Adults with NCFBE - Post-TB aetiology	Multicentre, prospective, observational cohort study	Y	India	Y	Bronchiectasis in India: results from the European Multicentre Bronchiectasis Audit and Research Collaboration (EMBARC) and Respiratory Research Network of India Registry	Dhar, R., Singh, S., Talwar, D., Mohan, M., Tripathi, S. K., Swarnakar, R., Trivedi, S., Rajagopala, S., D'Souza, G., Padmanabhan, A., Baburao, A., Mahesh, P. A., Ghewade, B., Nair, G., Jindal, A., Jayadevappa, G. D. H., Sawhney, H., Sarmah, K. R., Saha, K., Anantharaj, S., … Chalmers, J. D.	Lancet Glob Health. 2019 Sep;7(9):e1269-e1279. doi: 10.1016/S2214-109X(19)30327-4.
	58·7 (38∙6–79∙3)			Adults with NCFBE - Idiopathic aetiology	Multicentre, prospective, observational cohort study	Y	India	Y	Bronchiectasis in India: results from the European Multicentre Bronchiectasis Audit and Research Collaboration (EMBARC) and Respiratory Research Network of India Registry	Dhar, R., Singh, S., Talwar, D., Mohan, M., Tripathi, S. K., Swarnakar, R., Trivedi, S., Rajagopala, S., D'Souza, G., Padmanabhan, A., Baburao, A., Mahesh, P. A., Ghewade, B., Nair, G., Jindal, A., Jayadevappa, G. D. H., Sawhney, H., Sarmah, K. R., Saha, K., Anantharaj, S., … Chalmers, J. D.	Lancet Glob Health. 2019 Sep;7(9):e1269-e1279. doi: 10.1016/S2214-109X(19)30327-4.
	52·8 (36∙5–70∙0)			Adults with NCFBE - Post-infective aetiology	Multicentre, prospective, observational cohort study	Y	India	Y	Bronchiectasis in India: results from the European Multicentre Bronchiectasis Audit and Research Collaboration (EMBARC) and Respiratory Research Network of India Registry	Dhar, R., Singh, S., Talwar, D., Mohan, M., Tripathi, S. K., Swarnakar, R., Trivedi, S., Rajagopala, S., D'Souza, G., Padmanabhan, A., Baburao, A., Mahesh, P. A., Ghewade, B., Nair, G., Jindal, A., Jayadevappa, G. D. H., Sawhney, H., Sarmah, K. R., Saha, K., Anantharaj, S., … Chalmers, J. D.	Lancet Glob Health. 2019 Sep;7(9):e1269-e1279. doi: 10.1016/S2214-109X(19)30327-4.
	55·4 (39∙7–77∙4)			Adults with NCFBE - ABPA aetiology	Multicentre, prospective, observational cohort study	Y	India	Y	Bronchiectasis in India: results from the European Multicentre Bronchiectasis Audit and Research Collaboration (EMBARC) and Respiratory Research Network of India Registry	Dhar, R., Singh, S., Talwar, D., Mohan, M., Tripathi, S. K., Swarnakar, R., Trivedi, S., Rajagopala, S., D'Souza, G., Padmanabhan, A., Baburao, A., Mahesh, P. A., Ghewade, B., Nair, G., Jindal, A., Jayadevappa, G. D. H., Sawhney, H., Sarmah, K. R., Saha, K., Anantharaj, S., … Chalmers, J. D.	Lancet Glob Health. 2019 Sep;7(9):e1269-e1279. doi: 10.1016/S2214-109X(19)30327-4.
	47·8 (35∙9–79∙2)			Adults with NCFBE - COPD aetiology	Multicentre, prospective, observational cohort study	Y	India	Y	Bronchiectasis in India: results from the European Multicentre Bronchiectasis Audit and Research Collaboration (EMBARC) and Respiratory Research Network of India Registry	Dhar, R., Singh, S., Talwar, D., Mohan, M., Tripathi, S. K., Swarnakar, R., Trivedi, S., Rajagopala, S., D'Souza, G., Padmanabhan, A., Baburao, A., Mahesh, P. A., Ghewade, B., Nair, G., Jindal, A., Jayadevappa, G. D. H., Sawhney, H., Sarmah, K. R., Saha, K., Anantharaj, S., … Chalmers, J. D.	Lancet Glob Health. 2019 Sep;7(9):e1269-e1279. doi: 10.1016/S2214-109X(19)30327-4.
	63·2 (46∙4–80∙1)			Adults with NCFBE - Asthma aetiology	Multicentre, prospective, observational cohort study	Y	India	Y	Bronchiectasis in India: results from the European Multicentre Bronchiectasis Audit and Research Collaboration (EMBARC) and Respiratory Research Network of India Registry	Dhar, R., Singh, S., Talwar, D., Mohan, M., Tripathi, S. K., Swarnakar, R., Trivedi, S., Rajagopala, S., D'Souza, G., Padmanabhan, A., Baburao, A., Mahesh, P. A., Ghewade, B., Nair, G., Jindal, A., Jayadevappa, G. D. H., Sawhney, H., Sarmah, K. R., Saha, K., Anantharaj, S., … Chalmers, J. D.	Lancet Glob Health. 2019 Sep;7(9):e1269-e1279. doi: 10.1016/S2214-109X(19)30327-4.
	60·6 (36∙5–85∙4)			Adults with NCFBE - Other aetiology (RA, PCD, gastro-oesophageal reflux, NTM infection)	Multicentre, prospective, observational cohort study	Y	India	Y	Bronchiectasis in India: results from the European Multicentre Bronchiectasis Audit and Research Collaboration (EMBARC) and Respiratory Research Network of India Registry	Dhar, R., Singh, S., Talwar, D., Mohan, M., Tripathi, S. K., Swarnakar, R., Trivedi, S., Rajagopala, S., D'Souza, G., Padmanabhan, A., Baburao, A., Mahesh, P. A., Ghewade, B., Nair, G., Jindal, A., Jayadevappa, G. D. H., Sawhney, H., Sarmah, K. R., Saha, K., Anantharaj, S., … Chalmers, J. D.	Lancet Glob Health. 2019 Sep;7(9):e1269-e1279. doi: 10.1016/S2214-109X(19)30327-4.
	52.1±21.8			Hospitalised adults with NCFBE (traction BE excluded)	Prospective, observational, multicenter study	N	Spain	Y	Cost of hospitalizations due to exacerbation in patients with non-cystic fibrosis bronchiectasis	de la Rosa Carrillo, D., Navarro Rolon, A., Girón Moreno, R. M., Montull Veiga, B., Olveira Fuster, C., Padilla Galo, A., Prados Sánchez, C., Quintana Gallego, E., Sibila Vidal, O., Celorrio Jiménez, N., Ruiz Peña, A., Torres Martí, A., Avilés Inglés, M. J., Blanco Aparicio, M., García-Clemente, M., Golpe Gómez, R., Gómez Bonilla, A., Gómez González, C., Leal Arranz, M. V., Mínguez Clemente, P., …	Respiration. 2018;96(5):406-416. doi: 10.1159/000489935. Epub 2018 Jul 11.
	79.8 (53.7–98.6)			Adults with NCFBE	Observational, prospective study	N	Poland		The influence of comorbidities on mortality in bronchiectasis: A prospective, observational study	Nowiński, A., Stachyra, K., Szybińska, M., Bednarek, M., Pływaczewski, R., & Śliwiński, P.	Adv Clin Exp Med. 2021 Dec;30(12):1315-1321. doi: 10.17219/acem/144200.
	80.5 (58.8-96.0)			Adults with BE (CF and traction BE excluded) - type 2 inflammation (T2) high endotype	Observational, cross-sectional study	N	Italy		T2-High endotype and response to biological treatments in patients with bronchiectasis	Oriano, M., Gramegna, A., Amati, F., D'Adda, A., Gaffuri, M., Contoli, M., Bindo, F., Simonetta, E., Di Francesco, C., Santambrogio, M., Sotgiu, G., Blasi, F., & Aliberti, S.	Biomedicines. 2021 Jul 2;9(7):772. doi: 10.3390/biomedicines9070772.
	86.0 (74.0-102.0)			Adults with BE (CF and traction BE excluded) - not type 2 inflammation (T2) high endotype	Observational, cross-sectional study	N	Italy		T2-High endotype and response to biological treatments in patients with bronchiectasis	Oriano, M., Gramegna, A., Amati, F., D'Adda, A., Gaffuri, M., Contoli, M., Bindo, F., Simonetta, E., Di Francesco, C., Santambrogio, M., Sotgiu, G., Blasi, F., & Aliberti, S.	Biomedicines. 2021 Jul 2;9(7):772. doi: 10.3390/biomedicines9070772.
	73.2 (26.8)			Adults with bronchiectasis (asthma and ABPA excluded) - blood eosinophil count <100 Cells/μl	Observational multicohort study	Y	United Kingdom, Italy, Israel, Spain, Belgium	Y	Characterization of eosinophilic bronchiectasis: a European multicohort study	Shoemark, A., Shteinberg, M., De Soyza, A., Haworth, C. S., Richardson, H., Gao, Y., Perea, L., Dicker, A. J., Goeminne, P. C., Cant, E., Polverino, E., Altenburg, J., Keir, H. R., Loebinger, M. R., Blasi, F., Welte, T., Sibila, O., Aliberti, S., & Chalmers, J. D.	Am J Respir Crit Care Med. 2022 Apr 15;205(8):894-902. doi: 10.1164/rccm.202108-1889OC.
	78.1 (26.1)			Adults with bronchiectasis (asthma and ABPA excluded) - blood eosinophil count 100–299 Cells/μl	Observational multicohort study	Y	United Kingdom, Italy, Israel, Spain, Belgium	Y	Characterization of eosinophilic bronchiectasis: a European multicohort study	Shoemark, A., Shteinberg, M., De Soyza, A., Haworth, C. S., Richardson, H., Gao, Y., Perea, L., Dicker, A. J., Goeminne, P. C., Cant, E., Polverino, E., Altenburg, J., Keir, H. R., Loebinger, M. R., Blasi, F., Welte, T., Sibila, O., Aliberti, S., & Chalmers, J. D.	Am J Respir Crit Care Med. 2022 Apr 15;205(8):894-902. doi: 10.1164/rccm.202108-1889OC.
	77.9 (25.9)			Adults with bronchiectasis (asthma and ABPA excluded) - blood eosinophil count ≥300 Cells/μl	Observational multicohort study	Y	United Kingdom, Italy, Israel, Spain, Belgium	Y	Characterization of eosinophilic bronchiectasis: a European multicohort study	Shoemark, A., Shteinberg, M., De Soyza, A., Haworth, C. S., Richardson, H., Gao, Y., Perea, L., Dicker, A. J., Goeminne, P. C., Cant, E., Polverino, E., Altenburg, J., Keir, H. R., Loebinger, M. R., Blasi, F., Welte, T., Sibila, O., Aliberti, S., & Chalmers, J. D.	Am J Respir Crit Care Med. 2022 Apr 15;205(8):894-902. doi: 10.1164/rccm.202108-1889OC.
	54.95±29.2			Hospitalised patients (adults) with NCFBE	Retrospective, multicenter study	Y	China	Y	Clinical features related to hospital expenses for non-cystic fibrosis bronchiectasis in China	Ma Y, Liu D, Ji Y, Wei X, Pan D, Xu F, Di Q, Chen X, Luo F, Zhang J, Ou G, Zhang Y, Li K, Zhang D, Wang W, Xu J, Li J, Zhu D, Tian F, Fan M.	J Int Med Res. 2020 Jun;48(6):300060520931616. doi: 10.1177/0300060520932116.
	83.2±25.8			Patients with NCFBE (>7 years old) - not associated with PCD	Pilot, prospective, cross-sectional study	N	Italy		NMR Profiling of Exhaled Breath Condensate Defines Different Metabolic Phenotypes of Non-Cystic Fibrosis Bronchiectasis	Paris D, Palomba L, Mirra V, Borrelli M, Corcione A, Santamaria F, Maniscalco M, Motta A.	Int J Mol Sci. 2020 Nov 14;21(22):8600. doi: 10.3390/ijms21228600.
	81.0±20.9			Patients with NCFBE (>7 years old) - PCD as aetiology	Pilot, prospective, cross-sectional study	N	Italy		NMR Profiling of Exhaled Breath Condensate Defines Different Metabolic Phenotypes of Non-Cystic Fibrosis Bronchiectasis	Paris D, Palomba L, Mirra V, Borrelli M, Corcione A, Santamaria F, Maniscalco M, Motta A.	Int J Mol Sci. 2020 Nov 14;21(22):8600. doi: 10.3390/ijms21228600.
	68 (54–82)		P=0.549 (no significant difference pre- and post P. aeruginosa eradication)	Patients with bronchiectasis - prior to P. aeruginosa eradication	Single-centre, retrospective cohort study	N	The Netherlands		The clinical impact of Pseudomonas aeruginosa eradication in bronchiectasis in a Dutch referral centre	Pieters A, Bakker M, Hoek RAS, Altenburg J, van Westreenen M, Aerts JGJV, van der Eerden MM.	Eur Respir J. 2019 Apr 11;53(4):1802081. doi: 10.1183/13993003.02081-2018. Print 2019 Apr.
	74 (59–89)			Patients with bronchiectasis - after P. aeruginosa eradication	Single-centre, retrospective cohort study	N	The Netherlands		The clinical impact of Pseudomonas aeruginosa eradication in bronchiectasis in a Dutch referral centre	Pieters A, Bakker M, Hoek RAS, Altenburg J, van Westreenen M, Aerts JGJV, van der Eerden MM.	Eur Respir J. 2019 Apr 11;53(4):1802081. doi: 10.1183/13993003.02081-2018. Print 2019 Apr.
	57.5 ±20.5		P=0.709 (no significant difference between patients with CAP exacerbation and those with NOCAP exacerbation)	Adults with NCFBE - presented at outpatient clinic due to non-pneumonic (NOCAP) exacerbation	Prospective, observational, multicenter study	N	Spain	Y	Pneumonic and non-pneumonic exacerbations in bronchiectasis: Clinical and microbiological differences	Polverino E, Rosales-Mayor E, Benegas M, Menendez R, Alcaraz-Serrano V, Ansotegui E, Montull B, Girón RM, Cisneros C, Vendrell M, Muñoz G, Marcos MA, Sanchez M, Torres A.	J Infect. 2018 Aug;77(2):99-106. doi: 10.1016/j.jinf.2018.04.006. Epub 2018 May 7.
	55.9 ±20.3			Adults with NCFBE - presented at outpatient clinic due to pneumonic (CAP) exacerbation	Prospective, observational, multicenter study	N	Spain	Y	Pneumonic and non-pneumonic exacerbations in bronchiectasis: Clinical and microbiological differences	Polverino E, Rosales-Mayor E, Benegas M, Menendez R, Alcaraz-Serrano V, Ansotegui E, Montull B, Girón RM, Cisneros C, Vendrell M, Muñoz G, Marcos MA, Sanchez M, Torres A.	J Infect. 2018 Aug;77(2):99-106. doi: 10.1016/j.jinf.2018.04.006. Epub 2018 May 7.
	55.3 ± 19.2			Adults with NCFBE - all aetiologies	Multicenter, observational, prospective study	N	Spain	Y	High Adherence, Microbiological Control and Reduced Exacerbations in Patients With Non-Cystic Fibrosis Bronchiectasis Treated With Nebulised Colistin. A Prospective Observational Study	Navas-Bueno B, Casas-Maldonado F, Padilla-Galo A, González-Moya-Mondelo E, Arenas-Gordillo M, Bioque-Rivera JC, Jimeno-Galván R, Cano-Gómez MS, López-Campos JL, Merlos-Navarro S, Valido-Morales A, Vaquero-Barrios JM.	Arch Bronconeumol. 2022 Dec;58(12):834-836. doi: 10.1016/j.arbres.2022.03.023. Epub 2022 Apr 27.
	57.2 ± 18.3		No significant difference between aetiologies (no p-value given)	Adults with NCFBE - post-infective aetiology	Multicenter, observational, prospective study	N	Spain	Y	High Adherence, Microbiological Control and Reduced Exacerbations in Patients With Non-Cystic Fibrosis Bronchiectasis Treated With Nebulised Colistin. A Prospective Observational Study	Navas-Bueno B, Casas-Maldonado F, Padilla-Galo A, González-Moya-Mondelo E, Arenas-Gordillo M, Bioque-Rivera JC, Jimeno-Galván R, Cano-Gómez MS, López-Campos JL, Merlos-Navarro S, Valido-Morales A, Vaquero-Barrios JM.	Arch Bronconeumol. 2022 Dec;58(12):834-836. doi: 10.1016/j.arbres.2022.03.023. Epub 2022 Apr 27.
	56.2 ± 21.8			Adults with NCFBE - idiopathic aetiology	Multicenter, observational, prospective study	N	Spain	Y	High Adherence, Microbiological Control and Reduced Exacerbations in Patients With Non-Cystic Fibrosis Bronchiectasis Treated With Nebulised Colistin. A Prospective Observational Study	Navas-Bueno B, Casas-Maldonado F, Padilla-Galo A, González-Moya-Mondelo E, Arenas-Gordillo M, Bioque-Rivera JC, Jimeno-Galván R, Cano-Gómez MS, López-Campos JL, Merlos-Navarro S, Valido-Morales A, Vaquero-Barrios JM.	Arch Bronconeumol. 2022 Dec;58(12):834-836. doi: 10.1016/j.arbres.2022.03.023. Epub 2022 Apr 27.
	47.0 ± 12.3			Adults with NCFBE - COPD aetiology	Multicenter, observational, prospective study	N	Spain	Y	High Adherence, Microbiological Control and Reduced Exacerbations in Patients With Non-Cystic Fibrosis Bronchiectasis Treated With Nebulised Colistin. A Prospective Observational Study	Navas-Bueno B, Casas-Maldonado F, Padilla-Galo A, González-Moya-Mondelo E, Arenas-Gordillo M, Bioque-Rivera JC, Jimeno-Galván R, Cano-Gómez MS, López-Campos JL, Merlos-Navarro S, Valido-Morales A, Vaquero-Barrios JM.	Arch Bronconeumol. 2022 Dec;58(12):834-836. doi: 10.1016/j.arbres.2022.03.023. Epub 2022 Apr 27.
	60.1 ± 21.3			Adults with NCFBE - dyskinesia aetiology	Multicenter, observational, prospective study	N	Spain	Y	High Adherence, Microbiological Control and Reduced Exacerbations in Patients With Non-Cystic Fibrosis Bronchiectasis Treated With Nebulised Colistin. A Prospective Observational Study	Navas-Bueno B, Casas-Maldonado F, Padilla-Galo A, González-Moya-Mondelo E, Arenas-Gordillo M, Bioque-Rivera JC, Jimeno-Galván R, Cano-Gómez MS, López-Campos JL, Merlos-Navarro S, Valido-Morales A, Vaquero-Barrios JM.	Arch Bronconeumol. 2022 Dec;58(12):834-836. doi: 10.1016/j.arbres.2022.03.023. Epub 2022 Apr 27.
	51.9 ± 21.3			Adults with NCFBE - other aetiology (not post-infective, idiopathic, COPD or dyskinesia)	Multicenter, observational, prospective study	N	Spain	Y	High Adherence, Microbiological Control and Reduced Exacerbations in Patients With Non-Cystic Fibrosis Bronchiectasis Treated With Nebulised Colistin. A Prospective Observational Study	Navas-Bueno B, Casas-Maldonado F, Padilla-Galo A, González-Moya-Mondelo E, Arenas-Gordillo M, Bioque-Rivera JC, Jimeno-Galván R, Cano-Gómez MS, López-Campos JL, Merlos-Navarro S, Valido-Morales A, Vaquero-Barrios JM.	Arch Bronconeumol. 2022 Dec;58(12):834-836. doi: 10.1016/j.arbres.2022.03.023. Epub 2022 Apr 27.
	65.4±20.4			Patients (≥14 years old) with BE (CF, ILD and active mycobacterial infection excluded)	Prospective, obervational study	N	Saudi Arabia		Prognostic utility of various multidimensional grading scales among patients with bronchiectasis	Al-Harbi, A., Al-Ghamdi, M., Abdulrahman, A., Khan, M., Al-Rajhi, S., & Al-Jahdali, H.	Respir Med Res. 2021 Nov;80:100843. doi: 10.1016/j.resmer.2021.100843. Epub 2021 Jun 7.
	75 (57–91)			Adults with BE (CF excluded)	National database study	N	Australia		Australian adults with bronchiectasis: The first report from the Australian Bronchiectasis Registry	Visser, S. K., Bye, P. T. P., Fox, G. J., Burr, L. D., Chang, A. B., Holmes-Liew, C. L., King, P., Middleton, P. G., Maguire, G. P., Smith, D., Thomson, R. M., Stroil-Salama, E., Britton, W. J., & Morgan, L. C. (	Respir Med. 2019 Aug;155:97-103. doi: 10.1016/j.rmed.2019.07.016. Epub 2019 Jul 16.
	84.0±28.4			Patients with BE	Prospective observational study	N	Scotland (UK)		The impact of the COVID-19 pandemic on exacerbations and symptoms in bronchiectasis: A prospective study	Crichton, M. L., Shoemark, A., & Chalmers, J. D.	Am J Respir Crit Care Med. 2021 Oct 1;204(7):857-859. doi: 10.1164/rccm.202105-1137LE.
	78.8±26.6			Adults with BE (CF excluded)	Randomised controlled pilot trial	N	Scotland (UK)		Validation of the COPD Assessment Test (CAT) as an Outcome Measure in Bronchiectasis	Finch S, Laska IF, Abo-Leyah H, Fardon TC, Chalmers JD.	Chest. 2020 Apr;157(4):815-823. doi: 10.1016/j.chest.2019.10.030. Epub 2019 Nov 12.
	52±13.2			Adults with BE (primary diagnosis of COPD, asthma, CF or other erspiratory conditions excluded)	Prospective cross-sectional validation study	N	Scotland (UK)		Validation of the COPD Assessment Test (CAT) as an Outcome Measure in Bronchiectasis	Finch S, Laska IF, Abo-Leyah H, Fardon TC, Chalmers JD.	Chest. 2020 Apr;157(4):815-823. doi: 10.1016/j.chest.2019.10.030. Epub 2019 Nov 12.
	72 (56-87)			Adults with BE (CF excluded)	Multi-centre, prospective, obsrevational study	N	New Zealand	Y	The New Zealand bronchiectasis registry- The first 250 participants	Good W.; Diggins B.; Weatherall M.; Poot B.; Dawkins P.; Griffiths P.; Maze M.; Tuffery C.; Morgan L.; Wong C.	Respirology; 2022, 27:SUPPL 1 (65-66)
	68±20			Adults with BE	Phase 3 multicentre, randomised controlled trial	N	Australia	Y	Evaluating the Sensitivity of Quality of Life-Bronchiectasis (QoL-B) Questionnaire in an Australian Population with Bronchiectasis	Tong L.; Milross M.; Dwyer T.	Respirology; 2021, 26:SUPPL 2 (114)
	59.6±18.9			Adults with stable BE (CF and traction BE excluded)	Multicenter prospective, non-interventional observational cohort study	N	Korea	Y	Validation of the Korean version of the Bronchiectasis Health Questionnaire	Kim, H. K., Lee, H., Kim, S. H., Choi, H., Lee, J. H., Lee, J. S., Lee, S. W., & Oh, Y. M.	Tuberc Respir Dis (Seoul). 2020 Jul;83(3):228-233. doi: 10.4046/trd.2020.0025. Epub 2020 Apr 29.
	68.5±21.9			Patients with NCFBE	Multicentre, prospective, observational study	N	New Zealand	Y	Bronchiectasis Severity and Quality of Life in New Zealand Vary According to Socioeconomic Factors and Ethnicity	Diggins B.; Good W.; Poot B.; Maze M.; Dawkins P.; Stroil-Salama E.; Morgan L.; Wong C.	Respirology; 2020, 25 (221)
	69.17±19.86		FEV1 % predicted is lower in patients with NCFBE compared to healthy controls (101.00±14.77; p<0.001)	Adults with NCFBE	Observational,cross-sectionalstudy	N	Turkey		Physical activity of patients with bronchiectasis compared with healthy counterparts: A cross-sectional study	Cakmak, A., Inal-Ince, D., Sonbahar-Ulu, H., Bozdemir-Ozel, C., Ozalp, O., Calik-Kutukcu, E., Saglam, M., Vardar-Yagli, N., Arikan, H., Selcuk, Z. T., & Coplu, L.	Heart Lung. 2020 Jan-Feb;49(1):99-104. doi: 10.1016/j.hrtlng.2019.09.004. Epub 2019 Sep 14.
	60±25			Patients with BE	Observational study	N	Australia		Self-reported sedentary behaviour in people with copd and bronchiectasis	Mckeough Z.; Large S.; Spencer L.; Cheng S.; Mcnamara R.	Respirology; 2019, 24(131) Supplement 1
	91.5±14.5			Children (5-18 years) with stable BE	Observational study	N	Australia		Parental perception of quality of life in children with bronchiectasis	N. Cox, C. Wilson, K. Bennett, K. Johnstone, A. Potter, A. Chang, A. Lee	Supplement: The Australia & New Zealand Society of Respiratory Science and The Thoracic Society of Australia and New Zealand (ANZSRS/TSANZ) Annual Scientific Meeting, Adelaide, Australia, 23–27 March 2018; doi: 10.1111/resp.13268
	63.63 ± 26.28			Adults with BE - either idiopathic or post-infective (all other aetiologies including CF, immunodeficiency, ABPA excluded) - control group (baseline data)	Prospective, randomized, controlled, multicenter clinical trial	N	China	Y	Effect of N-acetylcysteine on exacerbations of bronchiectasis (BENE): a randomized controlled trial	Qi, Q., Ailiyaer, Y., Liu, R. et al.	Respir Res 20, 73 (2019). https://doi.org/10.1186/s12931-019-1042-x
	60.23 ± 27.32			Adults with BE - either idiopathic or post-infective (all other aetiologies including CF, immunodeficiency, ABPA excluded) - treatment group (baseline data)	Prospective, randomized, controlled, multicenter clinical trial	N	China	Y	Effect of N-acetylcysteine on exacerbations of bronchiectasis (BENE): a randomized controlled trial	Qi, Q., Ailiyaer, Y., Liu, R. et al.	Respir Res 20, 73 (2019). https://doi.org/10.1186/s12931-019-1042-x
	63.0±13.6			Adults with NCFBE - treatment group (baseline data)	Randomised, controlled, double blind study	N	USA, Europe, Australia, New Zealand and South America	Y	Inhaled mannitol for non-cystic fibrosis bronchiectasis: a randomised, controlled trial	Bilton D, Tino G, Barker AF for the B-305 Study Investigators	Thorax 2014;69:1073-1079.
	61.5±13.4			Adults with NCFBE - control group (baseline data)	Randomised, controlled, double blind study	N	USA, Europe, Australia, New Zealand and South America	Y	Inhaled mannitol for non-cystic fibrosis bronchiectasis: a randomised, controlled trial	Bilton D, Tino G, Barker AF for the B-305 Study Investigators	Thorax 2014;69:1073-1079.
	57.2±13.7			Adults with BE - either idiopathic or post-infective (other aetiologies excluded) - treatment group (baseline data)	Multicentre, randomised, placebo-controlled, double-blind study	N	Australia, Germany, Spain, Sweden, UK and USA	Y	Ciprofloxacin dry powder for inhalation in non-cystic fibrosis bronchiectasis: a phase II randomised study	Wilson, R., Welte, T., Polverino, E., De Soyza, A., Greville, H., O'Donnell, A., Alder, J., Reimnitz, P., & Hampel, B.	The European respiratory journal, 2013, 41(5), 1107–1115. https://doi.org/10.1183/09031936.00071312
	54.6±14.8			Adults with BE - either idiopathic or post-infective (other aetiologies excluded) - placebo group (baseline data)	Multicentre, randomised, placebo-controlled, double-blind study	N	Australia, Germany, Spain, Sweden, UK and USA	Y	Ciprofloxacin dry powder for inhalation in non-cystic fibrosis bronchiectasis: a phase II randomised study	Wilson, R., Welte, T., Polverino, E., De Soyza, A., Greville, H., O'Donnell, A., Alder, J., Reimnitz, P., & Hampel, B.	The European respiratory journal, 2013, 41(5), 1107–1115. https://doi.org/10.1183/09031936.00071312
	55.5±18.2			Adults with stable NCFBE - either idiopathic or post-infective	International phase III prospective, parallel-group, randomized, double-blinded, multicentre, placebo-controlled trial	N	Australia/New Zealand, Asia, Europe, Middle East, South Africa, and North and South America	Y	RESPIRE 2: a phase III placebo-controlled randomised trial of ciprofloxacin dry powder for inhalation in non-cystic fibrosis bronchiectasis	Aksamit, T., Anthony De Soyza, Tiemo-Joerg Bandel, Margarita Criollo, J. Stuart Elborn, Elisabeth Operschall, Eva Polverino, Katrin Roth, Kevin L. Winthrop, Robert Wilson	European Respiratory Journal 2018 51: 1702053; DOI: 10.1183/13993003.02053-2017
	53.1±22.7			Adults with stable BE (CF, ABPA and NTM infection excluded) - placebo group (baseline data)	Multicentre, randomised, double-blind, placebo-controlled study	N	Australia and New Zealand	Y	Inhaled, dual release liposomal ciprofloxacin in non-cystic fibrosis bronchiectasis (ORBIT-2): a randomised, double-blind, placebo-controlled trial	Serisier, D. J., Bilton, D., De Soyza, A., Thompson, P. J., Kolbe, J., Greville, H. W., Cipolla, D., Bruinenberg, P., Gonda, I., & ORBIT-2 investigators	Thorax, 2013, 68(9), 812–817. https://doi.org/10.1136/thoraxjnl-2013-203207
	60.7±24.1			Adults with stable BE (CF, ABPA and NTM infection excluded) - treatment group (baseline data)	Multicentre, randomised, double-blind, placebo-controlled study	N	Australia and New Zealand	Y	Inhaled, dual release liposomal ciprofloxacin in non-cystic fibrosis bronchiectasis (ORBIT-2): a randomised, double-blind, placebo-controlled trial	Serisier, D. J., Bilton, D., De Soyza, A., Thompson, P. J., Kolbe, J., Greville, H. W., Cipolla, D., Bruinenberg, P., Gonda, I., & ORBIT-2 investigators	Thorax, 2013, 68(9), 812–817. https://doi.org/10.1136/thoraxjnl-2013-203207
	67.3 ± 21.4			Adults with NCFBE	Observational case-control study	N	China		Arterial stiffness in adults with steady-state bronchiectasis: association with clinical indices and disease severity	Gao, Yh., Cui, Jj., Wang, Ly. et al.	Respir Res 19, 86 (2018). https://doi.org/10.1186/s12931-018-0790-3
	48.7 ± 19.81			Adults with BE (CF, asthma, ABPA, COPD and active infection excluded) - all patients	Cross-sectional study	N	Brazil		Characterization of the severity of dyspnea in patients with bronchiectasis: correlation with clinical, functional, and tomographic aspects	Nucci, M. C. N. M., Fernandes, F. L. A., Salge, J. M., Stelmach, R., Cukier, A., & Athanazio, R.	Jornal brasileiro de pneumologia, 2020, 46(5), e20190162. https://doi.org/10.36416/1806-3756/e20190162
	54.66 ± 21.68		Severely symptomatic patients had worse lung function (FEV1) compared to mildly symptomatic patients (p<0.001)	Adults with BE (CF, asthma, ABPA, COPD and active infection excluded) - mildy symptomatic patients	Cross-sectional study	N	Brazil		Characterization of the severity of dyspnea in patients with bronchiectasis: correlation with clinical, functional, and tomographic aspects	Nucci, M. C. N. M., Fernandes, F. L. A., Salge, J. M., Stelmach, R., Cukier, A., & Athanazio, R.	Jornal brasileiro de pneumologia, 2020, 46(5), e20190162. https://doi.org/10.36416/1806-3756/e20190162
	41.54 ± 14.37			Adults with BE (CF, asthma, ABPA, COPD and active infection excluded) - severely symptomatic patients	Cross-sectional study	N	Brazil		Characterization of the severity of dyspnea in patients with bronchiectasis: correlation with clinical, functional, and tomographic aspects	Nucci, M. C. N. M., Fernandes, F. L. A., Salge, J. M., Stelmach, R., Cukier, A., & Athanazio, R.	Jornal brasileiro de pneumologia, 2020, 46(5), e20190162. https://doi.org/10.36416/1806-3756/e20190162
	73 (51–93)			Adults with stable BE (CF and traction BE excluded) - all patients	Prospective observational study	Y	Italy, UK, Belgium, Spain, Greece and Ireland	Y	Etiology of Non-Cystic Fibrosis Bronchiectasis in Adults and Its Correlation to Disease Severity	Lonni, S., Chalmers, J. D., Goeminne, P. C., McDonnell, M. J., Dimakou, K., De Soyza, A., Polverino, E., Van de Kerkhove, C., Rutherford, R., Davison, J., Rosales, E., Pesci, A., Restrepo, M. I., Torres, A., & Aliberti, S.	Annals of the American Thoracic Society, 2015, 12(12), 1764–1770. https://doi.org/10.1513/AnnalsATS.201507-472OC
	90 (77–101)		Patients with moderate and severe disease had lower FEV1 % predicted (p<0.001)	Adults with stable BE (CF and traction BE excluded) - mild disease (BSI)	Prospective observational study	Y	Italy, UK, Belgium, Spain, Greece and Ireland	Y	Etiology of Non-Cystic Fibrosis Bronchiectasis in Adults and Its Correlation to Disease Severity	Lonni, S., Chalmers, J. D., Goeminne, P. C., McDonnell, M. J., Dimakou, K., De Soyza, A., Polverino, E., Van de Kerkhove, C., Rutherford, R., Davison, J., Rosales, E., Pesci, A., Restrepo, M. I., Torres, A., & Aliberti, S.	Annals of the American Thoracic Society, 2015, 12(12), 1764–1770. https://doi.org/10.1513/AnnalsATS.201507-472OC
	72 (55–90)			Adults with stable BE (CF and traction BE excluded) - moderate disease (BSI)	Prospective observational study	Y	Italy, UK, Belgium, Spain, Greece and Ireland	Y	Etiology of Non-Cystic Fibrosis Bronchiectasis in Adults and Its Correlation to Disease Severity	Lonni, S., Chalmers, J. D., Goeminne, P. C., McDonnell, M. J., Dimakou, K., De Soyza, A., Polverino, E., Van de Kerkhove, C., Rutherford, R., Davison, J., Rosales, E., Pesci, A., Restrepo, M. I., Torres, A., & Aliberti, S.	Annals of the American Thoracic Society, 2015, 12(12), 1764–1770. https://doi.org/10.1513/AnnalsATS.201507-472OC
	49 (36–68)			Adults with stable BE (CF and traction BE excluded) - severe disease (BSI)	Prospective observational study	Y	Italy, UK, Belgium, Spain, Greece and Ireland	Y	Etiology of Non-Cystic Fibrosis Bronchiectasis in Adults and Its Correlation to Disease Severity	Lonni, S., Chalmers, J. D., Goeminne, P. C., McDonnell, M. J., Dimakou, K., De Soyza, A., Polverino, E., Van de Kerkhove, C., Rutherford, R., Davison, J., Rosales, E., Pesci, A., Restrepo, M. I., Torres, A., & Aliberti, S.	Annals of the American Thoracic Society, 2015, 12(12), 1764–1770. https://doi.org/10.1513/AnnalsATS.201507-472OC
	76 ± 27			Patients with NCFBE (COPD excluded)	Retrospective analysis	N	Italy		Effects of Pulmonary Rehabilitation in Patients with Non-Cystic Fibrosis Bronchiectasis: A Retrospective Analysis of Clinical and Functional Predictors of Efficacy.	Zanini, A., Aiello, M., Adamo, D., Cherubino, F., Zampogna, E., Sotgiu, G., Chetta, A., & Spanevello, A.	Respiration; international review of thoracic diseases, 2015, 89(6), 525–533. https://doi.org/10.1159/000380771
	70.3 ± 21.8			Adults with BE (CF, PID, COPD and asthma excluded) - all patients	Prospective observational study	N	Spain		Comparison of two prognostic scores (BSI and FACED) in a Spanish cohort of adult patients with bronchiectasis and improvement of the FACED predictive capacity for exacerbations	Rosales-Mayor, E., Polverino, E., Raguer, L., Alcaraz, V., Gabarrus, A., Ranzani, O., Menendez, R., & Torres, A.	PloS one, 2017, 12(4), e0175171. https://doi.org/10.1371/journal.pone.0175171
	73.3 ± 21.2		High-EXAC patients had lower FEV1 compared to low EXAC-patients (p<0.001)	Adults with BE (CF, PID, COPD and asthma excluded) - low-EXAC patients (<2 exacerbations per year)	Prospective observational study	N	Spain		Comparison of two prognostic scores (BSI and FACED) in a Spanish cohort of adult patients with bronchiectasis and improvement of the FACED predictive capacity for exacerbations	Rosales-Mayor, E., Polverino, E., Raguer, L., Alcaraz, V., Gabarrus, A., Ranzani, O., Menendez, R., & Torres, A.	PloS one, 2017, 12(4), e0175171. https://doi.org/10.1371/journal.pone.0175171
	54.5 ± 17.6			Adults with BE (CF, PID, COPD and asthma excluded) - high-EXAC patients (≥2 exacerbations per year)	Prospective observational study	N	Spain		Comparison of two prognostic scores (BSI and FACED) in a Spanish cohort of adult patients with bronchiectasis and improvement of the FACED predictive capacity for exacerbations	Rosales-Mayor, E., Polverino, E., Raguer, L., Alcaraz, V., Gabarrus, A., Ranzani, O., Menendez, R., & Torres, A.	PloS one, 2017, 12(4), e0175171. https://doi.org/10.1371/journal.pone.0175171
	75 (54-95)			Adults with BE (CF and traction BE excluded)	Prospective international cohort study	N	UK, Ireland, Belgium and Italy	Y	Comorbidities and the risk of mortality in patients with bronchiectasis: an international multicentre cohort study	McDonnell, M. J., Aliberti, S., Goeminne, P. C., Restrepo, M. I., Finch, S., Pesci, A., Dupont, L. J., Fardon, T. C., Wilson, R., Loebinger, M. R., Skrbic, D., Obradovic, D., De Soyza, A., Ward, C., Laffey, J. G., Rutherford, R. M., & Chalmers, J. D.	The Lancet. Respiratory medicine, 2016, 4(12), 969–979. https://doi.org/10.1016/S2213-2600(16)30320-4
	68.9±25.9			Adults with NCFBE	Observational, multicentre cohort study	N	Spain	Y	Multidimensional approach to non-cystic fibrosis bronchiectasis: the FACED score	Miguel Á. Martínez-García, Javier de Gracia, Monserrat Vendrell Relat, Rosa-Maria Girón, Luis Máiz Carro, David de la Rosa Carrillo, Casilda Olveira	European Respiratory Journal 2014 43: 1357-1367; DOI: 10.1183/09031936.00026313
	54.7±22.1			Adults with BE	Observational, multicenter study	N	Brazil, Argentina and Chile	Y	Predicting high risk of exacerbations in bronchiectasis: the E-FACED score	Martinez-Garcia, M. A., Athanazio, R. A., Girón, R., Máiz-Carro, L., de la Rosa, D., Olveira, C., de Gracia, J., Vendrell, M., Prados-Sánchez, C., Gramblicka, G., Corso Pereira, M., Lundgren, F. L., Fernandes De Figueiredo, M., Arancibia, F., & Rached, S. Z.	International journal of chronic obstructive pulmonary disease, 2017, 12, 275–284. https://doi.org/10.2147/COPD.S121943
	55.9±24.3			Adults with BE - treatment group (baseline data)	Randomised controlled trial	N	UK, Russia and Ukraine	Y	Inhaled colistin in patients with bronchiectasis and chronic Pseudomonas aeruginosa infection	Haworth, C. S., Foweraker, J. E., Wilkinson, P., Kenyon, R. F., & Bilton, D.	American journal of respiratory and critical care medicine, 2014, 189(8), 975–982. https://doi.org/10.1164/rccm.201312-2208OC
	57.6±24.9			Adults with BE - placebo group (baseline data)	Randomised controlled trial	N	UK, Russia and Ukraine	Y	Inhaled colistin in patients with bronchiectasis and chronic Pseudomonas aeruginosa infection	Haworth, C. S., Foweraker, J. E., Wilkinson, P., Kenyon, R. F., & Bilton, D.	American journal of respiratory and critical care medicine, 2014, 189(8), 975–982. https://doi.org/10.1164/rccm.201312-2208OC
	77.7±24.4			Adults with NCFBE - treatment group (baseline data)	Multicenter, randomsied, double-blind, placebo controlled, parallel-group study	N	The Netherlands	Y	Effect of Azithromycin Maintenance Treatment on Infectious Exacerbations Among Patients With Non–Cystic Fibrosis Bronchiectasis: The BAT Randomized Controlled Trial	Altenburg J, de Graaff CS, Stienstra Y, et al.	JAMA. 2013;309(12):1251–1259. doi:10.1001/jama.2013.1937
	82.7±27.2			Adults with NCFBE - placebo group (baseline data)	Multicenter, randomsied, double-blind, placebo controlled, parallel-group study	N	The Netherlands	Y	Effect of Azithromycin Maintenance Treatment on Infectious Exacerbations Among Patients With Non–Cystic Fibrosis Bronchiectasis: The BAT Randomized Controlled Trial	Altenburg J, de Graaff CS, Stienstra Y, et al.	JAMA. 2013;309(12):1251–1259. doi:10.1001/jama.2013.1937
	66.9±17.2			Adults with NCFBE - treatment group (baseline data)	Randomised, double-blind, placebo-controlled study	N	Australia		Effect of long-term, low-dose erythromycin on pulmonary exacerbations among patients with non-cystic fibrosis bronchiectasis: the BLESS randomized controlled trial	Serisier, D. J., Martin, M. L., McGuckin, M. A., Lourie, R., Chen, A. C., Brain, B., Biga, S., Schlebusch, S., Dash, P., & Bowler, S. D.	JAMA, 2013, 309(12), 1260–1267. https://doi.org/10.1001/jama.2013.2290
	70.1±20.3			Adults with NCFBE - placebo group (baseline data)	Randomised, double-blind, placebo-controlled study	N	Australia		Effect of long-term, low-dose erythromycin on pulmonary exacerbations among patients with non-cystic fibrosis bronchiectasis: the BLESS randomized controlled trial	Serisier, D. J., Martin, M. L., McGuckin, M. A., Lourie, R., Chen, A. C., Brain, B., Biga, S., Schlebusch, S., Dash, P., & Bowler, S. D.	JAMA, 2013, 309(12), 1260–1267. https://doi.org/10.1001/jama.2013.2290
	78·3±23·8			Adults with BE (CF excluded) - treatment group (baseline data)	Randomised controlled trial	N	UK		Atorvastatin as a stable treatment in bronchiectasis: a randomised controlled trial	Mandal, P., Chalmers, J. D., Graham, C., Harley, C., Sidhu, M. K., Doherty, C., Govan, J. W., Sethi, T., Davidson, D. J., Rossi, A. G., & Hill, A. T.	The Lancet. Respiratory medicine, 2014, 2(6), 455–463. https://doi.org/10.1016/S2213-2600(14)70050-5
	73·9±24·5			Adults with BE (CF excluded) - placebo group (baseline data)	Randomised controlled trial	N	UK		Atorvastatin as a stable treatment in bronchiectasis: a randomised controlled trial	Mandal, P., Chalmers, J. D., Graham, C., Harley, C., Sidhu, M. K., Doherty, C., Govan, J. W., Sethi, T., Davidson, D. J., Rossi, A. G., & Hill, A. T.	The Lancet. Respiratory medicine, 2014, 2(6), 455–463. https://doi.org/10.1016/S2213-2600(14)70050-5
(mean±SEM)	54.6±9.4			Adults with BE (CF excluded) - treatment group 1 (baseline data)	Randomised controlled trial	Y	Scotland	Y	A Randomized Controlled Trial of Atorvastatin in Patients With Bronchiectasis Infected With Pseudomonas Aeruginosa: A Proof of Concept Study	Bedi, P., Chalmers, J. D., Graham, C., Clarke, A., Donaldson, S., Doherty, C., Govan, J. R. W., Davidson, D. J., Rossi, A. G., & Hill, A. T.	Chest, 2017, 152(2), 368–378. https://doi.org/10.1016/j.chest.2017.05.017
(mean±SEM)	58.4±6.5			Adults with BE (CF excluded) - treatment group 2 (baseline data)	Randomised controlled trial	N	Scotland		A Randomized Controlled Trial of Atorvastatin in Patients With Bronchiectasis Infected With Pseudomonas Aeruginosa: A Proof of Concept Study	Bedi, P., Chalmers, J. D., Graham, C., Clarke, A., Donaldson, S., Doherty, C., Govan, J. R. W., Davidson, D. J., Rossi, A. G., & Hill, A. T.	Chest, 2017, 152(2), 368–378. https://doi.org/10.1016/j.chest.2017.05.017
	58.1±22.9			Adults with BE (CF excluded) - treatment group (baseline data)	Randomised placebo-controlled trial	N	Spain		Long-term benefits of airway clearance in bronchiectasis: a randomised placebo-controlled trial	Gerard Muñoz, Javier de Gracia, Maria Buxó, Antonio Alvarez, Montserrat Vendrell	European Respiratory Journal 2018 51: 1701926; DOI: 10.1183/13993003.01926-2017
	64.6±21.1			Adults with BE (CF excluded) - placebo group (baseline data)	Randomised placebo-controlled trial	N	Spain		Long-term benefits of airway clearance in bronchiectasis: a randomised placebo-controlled trial	Gerard Muñoz, Javier de Gracia, Maria Buxó, Antonio Alvarez, Montserrat Vendrell	European Respiratory Journal 2018 51: 1701926; DOI: 10.1183/13993003.01926-2017
	75±28			Patients with BE (CF excluded)	Tool validation study	N	UK		The development and validation of the Bronchiectasis Health Questionnaire	Spinou, A., Siegert, R. J., Guan, W. J., Patel, A. S., Gosker, H. R., Lee, K. K., Elston, C., Loebinger, M. R., Wilson, R., Garrod, R., & Birring, S. S.	The European respiratory journal, 2017, 49(5), 1601532. https://doi.org/10.1183/13993003.01532-2016
	70.7±26.2		FEV1 was significantly lower in patients with bronchiectasis compared to healthy controls (93.4±25.8) (p<0.05)	Adults with BE (CF excluded)	Observational study	N	UK		The Objective Assessment of Cough Frequency in Bronchiectasis	Spinou, A., Lee, K. K., Sinha, A., Elston, C., Loebinger, M. R., Wilson, R., Chung, K. F., Yousaf, N., Pavord, I. D., Matos, S., Garrod, R., & Birring, S. S.	Lung, 2017, 195(5), 575–585. https://doi.org/10.1007/s00408-017-0038-x
	78±26			Patients with NCFBE - all patients	Prospective, observational cohort study	N	UK		Lung function, symptoms and inflammation during exacerbations of non-cystic fibrosis bronchiectasis: a prospective observational cohort study	Brill, S. E., Patel, A. R., Singh, R., Mackay, A. J., Brown, J. S., & Hurst, J. R.	Respiratory research, 2015, 16(1), 16. https://doi.org/10.1186/s12931-015-0167-9
	76±28			Patients with NCFBE - patients exerpeincing excaerbations during study	Prospective, observational cohort study	N	UK		Lung function, symptoms and inflammation during exacerbations of non-cystic fibrosis bronchiectasis: a prospective observational cohort study	Brill, S. E., Patel, A. R., Singh, R., Mackay, A. J., Brown, J. S., & Hurst, J. R.	Respiratory research, 2015, 16(1), 16. https://doi.org/10.1186/s12931-015-0167-9
	77±18			Adults with NCFBE - control group (baseline data)	Multi-site, randomised, single blinded, controlled trial	N	Australia	Y	The short and long term effects of exercise training in non-cystic fibrosis bronchiectasis--a randomised controlled trial	Lee, A. L., Hill, C. J., Cecins, N., Jenkins, S., McDonald, C. F., Burge, A. T., Rautela, L., Stirling, R. G., Thompson, P. J., & Holland, A. E.	Respiratory research, 2014, 15(1), 44. https://doi.org/10.1186/1465-9921-15-44
	70±23			Adults with NCFBE - treatment group (baseline data)	Multi-site, randomised, single blinded, controlled trial	N	Australia	Y	The short and long term effects of exercise training in non-cystic fibrosis bronchiectasis--a randomised controlled trial	Lee, A. L., Hill, C. J., Cecins, N., Jenkins, S., McDonald, C. F., Burge, A. T., Rautela, L., Stirling, R. G., Thompson, P. J., & Holland, A. E.	Respiratory research, 2014, 15(1), 44. https://doi.org/10.1186/1465-9921-15-44
	62.2±23.8			Patients with stable BE (CF excluded)	Prospective study	N	Turkey		Factors related to depression and anxiety in adults with bronchiectasis	Özgün Niksarlioglu EY, Özkan G, Günlüoglu G, Uysal MA, Gül S, Kilic L, Yeter A, Çamsari G	Neuropsychiatric Disease and Treatment; 2016, Vol. Volume 12 pp. 3005 – 3010
	72.51±22.31			Children (6 months to 20 years) with BE (CF excluded)	Observational study	N	Turkey		Evaluation of Noncystic Fibrosis Bronchiectasis Using Clinical and Radiological Scorings in Children	Başaran, A. E., Başaran, A., Maslak, İ. C., Arslan, G., & Bingöl, A	Turkish thoracic journal, 2018, 19(4), 159–164. https://doi.org/10.5152/TurkThoracJ.2018.17081
	63.4±22.1			Adults with NCFBE (pulmonary fibrosis/sarcoidosis and traction BE excluded)	Retrospective study	N	Portugal		The Bronchiectasis Severity Index and FACED score for assessment of the severity of bronchiectasis	Costa, J. C., Machado, J. N., Ferreira, C., Gama, J., & Rodrigues, C.	Pulmonology, 2015, S2173-5115(17)30154-9. Advance online publication. https://doi.org/10.1016/j.rppnen.2017.08.009
	58.51 ± 26.02			Adults with NCFBE (astthma, COPD and traction BE excluded)	Observational, multicentre cohort study	N	China	Y	Association of body mass index with disease severity and prognosis in patients with non-cystic fibrosis bronchiectasis	Qi Q, Li T, Li JC, Li Y	Brazilian Journal of Medical and Biological Research, 2015 Aug;48(8):715-724. DOI: 10.1590/1414-431x20154135. PMID: 26176309; PMCID: PMC4541691.
	70.3±23.8			Adults with stable BE	Observational study	N	China		Unsupervised learning technique identifies bronchiectasis phenotypes with distinct clinical characteristics	Guan, W. J., Jiang, M., Gao, Y. H., Li, H. M., Xu, G., Zheng, J. P., Chen, R. C., & Zhong, N. S	The international journal of tuberculosis and lung disease, 2016, 20(3), 402–410. https://doi.org/10.5588/ijtld.15.0500
	92 ± 16		FEV1 % predicted is lower in patients with NCFBE compared to non-BE controls (98 ± 11) (p<0.001)	Adults with NCFBE	Retrospective cohort study	Y	South Korea	Y	Mortality risk and causes of death in patients with non-cystic fibrosis bronchiectasis	Sin S, Yun SY, Kim JM, et al.	Respiratory Research. 2019 Dec;20(1):271. DOI: 10.1186/s12931-019-1243-3. PMID: 31796019; PMCID: PMC6889428.
	62 ± 43			Patients with BE (CF excluded) - all patients	Retrospective monocentric study	N	France		Phenotyping Adults with Non-Cystic Fibrosis Bronchiectasis: A 10-Year Cohort Study in a French Regional University Hospital Center	Buscot, M., Pottier, H., Marquette, C. H., & Leroy, S.	Respiration; international review of thoracic diseases, 2016, 92(1), 1–8. https://doi.org/10.1159/000446923
	55 ± 46		Significant difference between COPD, genetic/congenital and idiopathic aetiology groups in FEV1 (p = 0.0412)	Patients with BE (CF excluded) - post-infectious aetiology	Retrospective monocentric study	N	France		Phenotyping Adults with Non-Cystic Fibrosis Bronchiectasis: A 10-Year Cohort Study in a French Regional University Hospital Center	Buscot, M., Pottier, H., Marquette, C. H., & Leroy, S.	Respiration; international review of thoracic diseases, 2016, 92(1), 1–8. https://doi.org/10.1159/000446923
	42 ± 18			Patients with BE (CF excluded) - COPD aetiology	Retrospective monocentric study	N	France		Phenotyping Adults with Non-Cystic Fibrosis Bronchiectasis: A 10-Year Cohort Study in a French Regional University Hospital Center	Buscot, M., Pottier, H., Marquette, C. H., & Leroy, S.	Respiration; international review of thoracic diseases, 2016, 92(1), 1–8. https://doi.org/10.1159/000446923
	45 ± 33			Patients with BE (CF excluded) - genetic/congenital aetiology	Retrospective monocentric study	N	France		Phenotyping Adults with Non-Cystic Fibrosis Bronchiectasis: A 10-Year Cohort Study in a French Regional University Hospital Center	Buscot, M., Pottier, H., Marquette, C. H., & Leroy, S.	Respiration; international review of thoracic diseases, 2016, 92(1), 1–8. https://doi.org/10.1159/000446923
	72 ± 53			Patients with BE (CF excluded) - immunodeficiency aetiology	Retrospective monocentric study	N	France		Phenotyping Adults with Non-Cystic Fibrosis Bronchiectasis: A 10-Year Cohort Study in a French Regional University Hospital Center	Buscot, M., Pottier, H., Marquette, C. H., & Leroy, S.	Respiration; international review of thoracic diseases, 2016, 92(1), 1–8. https://doi.org/10.1159/000446923
	84 ± 19			Patients with BE (CF excluded) - asthma aetiology	Retrospective monocentric study	N	France		Phenotyping Adults with Non-Cystic Fibrosis Bronchiectasis: A 10-Year Cohort Study in a French Regional University Hospital Center	Buscot, M., Pottier, H., Marquette, C. H., & Leroy, S.	Respiration; international review of thoracic diseases, 2016, 92(1), 1–8. https://doi.org/10.1159/000446923
	52 ± 12			Patients with BE (CF excluded) - autoimmune disease aetiology	Retrospective monocentric study	N	France		Phenotyping Adults with Non-Cystic Fibrosis Bronchiectasis: A 10-Year Cohort Study in a French Regional University Hospital Center	Buscot, M., Pottier, H., Marquette, C. H., & Leroy, S.	Respiration; international review of thoracic diseases, 2016, 92(1), 1–8. https://doi.org/10.1159/000446923
	N/A			Patients with BE (CF excluded) - tumour aetiology	Retrospective monocentric study	N	France		Phenotyping Adults with Non-Cystic Fibrosis Bronchiectasis: A 10-Year Cohort Study in a French Regional University Hospital Center	Buscot, M., Pottier, H., Marquette, C. H., & Leroy, S.	Respiration; international review of thoracic diseases, 2016, 92(1), 1–8. https://doi.org/10.1159/000446923
	74 ± 57			Patients with BE (CF excluded) - idiopathic aetiology	Retrospective monocentric study	N	France		Phenotyping Adults with Non-Cystic Fibrosis Bronchiectasis: A 10-Year Cohort Study in a French Regional University Hospital Center	Buscot, M., Pottier, H., Marquette, C. H., & Leroy, S.	Respiration; international review of thoracic diseases, 2016, 92(1), 1–8. https://doi.org/10.1159/000446923
	67.4±30			Patients with NCFBE	Prospective observational studu	N	Greece		Non CF-bronchiectasis: Aetiologic approach, clinical, radiological, microbiological and functional profile in 277 patients	Dimakou, K., Triantafillidou, C., Toumbis, M., Tsikritsaki, K., Malagari, K., & Bakakos, P.	Respiratory medicine, 2016, 116, 1–7. https://doi.org/10.1016/j.rmed.2016.05.001
	72.3±26		No significant difference in FEV1 between NTM negative patients and NTM positive patients (p=0.15)	Adults with NCFBE - NTM positive	Observational study	N	Spain		Prevalence and factors associated with nontuberculous mycobacteria in non-cystic fibrosis bronchiectasis: a multicenter observational stud	Máiz, L., Girón, R., Olveira, C., Vendrell, M., Nieto, R., & Martínez-García, M. A	BMC infectious diseases, 2016, 16(1), 437. https://doi.org/10.1186/s12879-016-1774-x
	63±25			Adults with NCFBE - NTM negative	Observational study	N	Spain		Prevalence and factors associated with nontuberculous mycobacteria in non-cystic fibrosis bronchiectasis: a multicenter observational stud	Máiz, L., Girón, R., Olveira, C., Vendrell, M., Nieto, R., & Martínez-García, M. A	BMC infectious diseases, 2016, 16(1), 437. https://doi.org/10.1186/s12879-016-1774-x
	70.5±21.1		PCD differs significantly from other aetiologies (p<0.0001)	Adults with NCFBE - idiopathic aetiology	National registry report	N	USA		The Clinical Features of Bronchiectasis Associated with Alpha-1 Antitrypsin Deficiency, Common Variable Immunodeficiency and Primary Ciliary Dyskinesia--Results from the U.S. Bronchiectasis Research Registry	Eden, E., Choate, R., Barker, A., Addrizzo-Harris, D., Aksamit, T. R., Daley, C. L., Daniels, M. L. A., DiMango, A., Fennelly, K., Griffith, D. E., Johnson, M. M., Knowles, M. R., Metersky, M. L., Noone, P. G., O'Donnell, A. E., Olivier, K. N., Salathe, M. A., Schmid, A., Thomashow, B., Tino, G., … Winthrop, K. L.	Chronic obstructive pulmonary diseases, 2019, 6(2), 145–153. https://doi.org/10.15326/jcopdf.6.2.2018.0156
[truncated: 4,293 more rows]

## Sheet: Humanistic
	Data 1	Data 2	Associations	Study population	Design	Sample size > 1000	Country	Multicenter or sample size > 1000	Title	Authors	Citation
Quality of life score
[truncated: 906 more rows]

## Sheet: Economic
	Data 1	Data 2	Associations	Study population	Design	Sample size > 1000	Country	Multicenter or sample size > 1000	Title	Authors	Citation
[truncated: 1,187 more rows]

[truncated: 6 more sheets: Aetiology + Prevalence, Sheet3, BE and comorbidites, Sheet2, Sheet1, Counts]
